# Supplementary material for: Vertebrate Paralogous MEF2 Genes: Origin, Conservation, and Evolution
Source: PLoS One. 2011 Mar 4;6(3):e17334. doi: 10.1371/journal.pone.0017334 (PMC3048864; doi:10.1371/journal.pone.0017334)
Supplement: File S3 — A total of 102 MEF2 coding sequences excluding 5′-UTR and 3′-UTR. (FASTA) [file pone.0017334.s003.fasta.zip]

Archive with 1 entries (1 files):
- pone.0017334.s003.fasta
