# Supplementary material for: Vertebrate Paralogous MEF2 Genes: Origin, Conservation, and Evolution
Source: PLoS One. 2011 Mar 4;6(3):e17334. doi: 10.1371/journal.pone.0017334 (PMC3048864; doi:10.1371/journal.pone.0017334)
Supplement: File S3 — A total of 102 MEF2 coding sequences excluding 5′-UTR and 3′-UTR. (FASTA) [file pone.0017334.s003.fasta.zip › pone.0017334.s003.fasta]

>CanF_MEF2C_XM_844356_XP_849449_Canis_familiaris
ATGGGGAGAAAAAAGATTCAGATTACGAGGATTATGGATGAACGTAACAGACAGGTGACATTTACAAAGAGGAAATTTGGGTTGATGAAGAAGGCGTACGAGCTGAGCGTGCTCTGTGACTGTGAGATCGCGCTGATCATCTTCAACAGCACCAACAAGCTGTTCCAGTATGCGAGCACCGACATGGACAAGGTGCTGCTCAAGTACACGGAGTACAACGAGCCGCATGAGAGCCGGACAAACTCAGACATCGTGGAGACGTTGAGAAAGAAGGGCCTTAATGGCTGTGACAGCCCAGATCCCGATGCAGACGATTCAGTAGGTCACAGCCCTGAGTCTGAGGACAAGTACAGGAAAATTAACGAAGATATTGATCTAATGATCAGCAGGCAAAGATTGTGTGCTGTTCCACCTCCCAATTTTGAGATGCCAGTCTCCATCCCAGTGTCCAGCCACAACAGTTTGGTATACAGCAACCCCGTCAGCTCACTGGGAAACCCCAACCTTTTGCCACTGGCCCACCCTTCTCTGCAGAGAAATAGTATGTCTCCTGGTGTAACACATCGACCTCCAAGTGCAGGTAACACAGGTGGTCTGATGGGTGGAGACCTCACATCCGGTGCAGGCACCAGTGCAGGGAACGGATATGGCAATCCCCGAAACTCACCAGGTCTGCTGGTCTCACCTGGTAACTTGAACAAGAATATGCAAGCAAAATCTCCTCCCCCCATGAATTTAGGGATGAATAACCGTAAACCAGATCTCCGAGTTCTTATTCCACCAGGCAGCAAGAATACGATGCCATCAGTGTCTGAGGATGTCGACCTGCTTTTGAATCAAAGGATAAATAACTCCCAGTCTGCTCAGTCATTGGCTACCCCAGTGGTTTCCGTAGCAACTCCTACTTTACCAGGACAAGGGATGGGAGGATATCCATCAGCCATTTCAACAACATATGGTACCGAGTACTCTCTGAGTAGTGCAGACCTGTCATCTCTGTCTGGGTTTAACACCGCCAGCGCTCTTCATCTTGGGTCAGTAACTGGCTGGCAACAGCAACACCTACATAACATGCCGCCATCCGCCCTCAGTCAACTGGGAGCTTGCACTAGCACTCATTTATCTCAGAGTTCAAATCTCTCCCTGCCTTCTACTCAAAGCCTCAACATCAAGTCAGAACCTGTTTCTCCTCCTAGAGACCGTACCACCACCCCTTCGAGATACCCACAACACACGCGCCACGAGGCGGGGAGGTCTCCTGTTGACAGCTTGAGCAGCTGTAGCAGTTCCTACGACGGGAGCGACCGAGAGGATCACCGGAATGAATTCCACTCCCCCATTGGACTCACCAGACCTTCGCCGGACGAAAGGGAAAGTCCCTCAGTCAAGCGCATGCGACTCTCTGAAGGATGGGCAACA------------------------------------------------------------------------------------------------------------------------------------------------------------------------------------------------------------------------------------------------------------------------------------------------------------------------------------------------------------------------------------------------------------------------------------------------------------------------------------------------------------------------------------------------------------------------------------------------------------------------------------------------------------------------------------------------------------------------------------------------------------------------------------------------------------------------------------------------------------------------------------------------------------------------------------------------------------------------------------
>CanF_MEF2A_XM_852989_XP_858082_Canis_familiaris
ATGGGGAGGAAAAAGATTCAGATTCAGCGAATCATGGATGAAAGGAACCGACAGGTCACTTTTACAAAGAGAAAGTTTGGATTAATGAAGAAAGCCTATGAACTTAGTGTGCTCTGTGACTGTGAAATAGCACTCATCATTTTCAACAGCTCTAACAAACTGTTTCAGTATGCCAGCACTGACATGGACAAAGTTCTTCTCAAGTATACAGAATATAATGAACCTCATGAAAGCAGAACCAACTCGGATATTGTTGAGACTTTAAGAAAGAAAGGCCTTAATGGTTGTGAGAGCCCTGATGCTGACGATTACTTTGAGCACAGTCCACTCTCGGAGGACAGATTCAGCAAACTAAATGAAGATAGTGATTTTATTTTCAAACGAGGCCCTCCTGGTTTGCCACCTCAAAACTTCTCAATGTCTGTCACAGTCCCTGTGACCAGCCCTAATGCTTTGTCCTACACTAATCCAGGGAGTTCCCTTGTGTCCCCATCTTTGGCAGCCAGCTCAACATTGGCAGATTCAAGCATGCTGTCTCCACCTCAAGCCACATTACATAGAAATGTATCCCCTGGAGTTCCTCAGAGACCACCAAGTACTGGTAGTGCAGGTGGGATGTTGAGCACTTCAGACCTCACAGTGCCAAATGGAGCTGGAAGCAGCCCAGTGGGGAATGGATTTGTAAACTCAAGAGCTTCTCCAAATTTGATTGGAACTACTGGTGCAAATAGTTTAGGCAAAGTTATGCCTACAAAGTCTCCCCCTCCTCCAGGTGGTGGCAATCTTGGAATGAATAGTCGAAAACCAGATCTTCGAGTTGTCATCCCTCCTACAAGCAAGGGCATGATGCCTCCACTGTCGGAGGAAGAGGAATTGGAGTTGAATACCCAGAGGATAAGCAGTTCTCAAGCCACTCAGCCTCTAGCTACCCCAGTCGTGTCTGTGACCACCCCAAGCTTGCCTCCACAGGGACTCGTGTACTCAGCCATGCCAACCGCCTACAACACTGATTACTCGCTGACTAGTGCGGACCTGTCGGCCCTGCAGGGCTTCAACTCCCCGGGCATGCTGTCTCTGGGACAGGTGTCAGCCTGGCAACAGCACCATTTAGGACAAGCAGCCCTCAGCTCTCTGGTCGCTGGAGGGCAGTTATCTCAGGGTTCGAATTTATCCATTAATACCAACCAAAACATCAACATTAAATCAGAACCAATTTCACCTCCCCGGGATCGAATGACCCCATCAGGCTTTCAGCAGCAGCAGCCACAGCAGCAGCAGCCACCACCGCCCCAGCCCTCCCAGCCCCCCCAGCCCCGACAGGAAATGGGGCGCTCCCCTGTGGACAGTCTGAGCAGCTCAAGCAGCTCCTATGATGGTAGTGACCGGGAGGATCCACGGGGTGACTTCCATTCTCCAATTGTGCTTGGCCGACCCCCAAACACGGAGGACAGAGAAAGCCCTTCTGTAAAGCGAATGAGGATGGACGCGTGGGTGACC------------------------------------------------------------------------------------------------------------------------------------------------------------------------------------------------------------------------------------------------------------------------------------------------------------------------------------------------------------------------------------------------------------------------------------------------------------------------------------------------------------------------------------------------------------------------------------------------------------------------------------------------------------------------------------------------------------------------------------------------------------------------------------------------------------------------------------------------------------------------------------------------------
>CanF_MEF2D_XM_547534_XP_547534_Canis_familiaris
ATGGGGAGGAAAAAGATTCAGATTCAGCGAATCACTGATGAGCGGAACCGACAGGTGACATTCACCAAGCGCAAGTTCGGGCTGATGAAGAAGGCATATGAGCTGAGCGTGCTCTGTGATTGTGAGATTGCGCTCATCATCTTCAACCACTCCAACAAGCTGTTTCAGTACGCCAGCACCGACATGGACAAGGTCCTGCTCAAGTACACAGAGTACAACGAGCCACATGAGAGCCGCACCAACGCCGACATCATTGAGACGCTGAGGAAGAAGGGCTTCAACGGCTGTGACAGCCCCGAGCCTGATGGGGAGGACTCACTGGAGCAGAGCCCCCTGCTGGAAGACAAGTATCGGCGCGCCAGCGAGGAGCTGGACGGGCTCTTCCGGCGCTACGGGGCGCTGCACAAGAAGCACAGGGAGTGTGAGAGCCCTGAGGTGGACGAGGTGTTTGCCCTGACCCCCCAGACGGAGGAGAAGTATAAAAAGATAGACGAGGAGTTTGATAAAATGATGCAGAGTTATAGACTGGCCTCAGCCGTGCCAGCCCCCAACTTTGCCATGCCTGTCACGGTGCCTGTGTCCAACCAGAGCTCACTGCAGTTCAGCAATCCCAGCGGCTCTCTGGTCACCCCTTCCTTGGTGACGTCATCCCTCACGGACCCACGGCTCCTGTCCCCCCAGCAGCCAGCGCTGCAGAGGAACAGCGTGTCCCCGGGCCTGCCACAGCGGCCAGCCAGCGCAGGGGCCATGCTGGGGGGAGAACTCAACAGTGCTAATGGAGCCTGCCCCAGCCCTGTCGGGAATGGCTACGTCAGTGCCCGGGCGTCCCCCGGTCTCCTCCCCGTGGCCAATGGCAACAGTCTAAACAAGGGCATCCCTGCCAAGTCTCCACCCCCACCTACCCACAGCGCCCAGCTTGGAGCCCCCAGCCGCAAGCCTGACCTGAGGGTCATCACCTCCCAGGGAGGAAAGGGGTTGATGCATCATTTGAACAATGCCCAGCGCCTTGGGGCCTCCCAGTCTACCCACTCGCTCACCACGCCAGTGGTTTCCGTGGCAACACCAAGTTTACTCAGCCAGGGCCTCCCCTTCTCTTCCATGCCCACTGCCTACAACACAGATTACCAGCTGAGCAGCGCTGAGCTCTCCTCCCTCCCAACCTTCAGCTCCCCCGGGGGGCTGTCGCTAGGCGGTGTCACCGCCTGCATCAAATTTGAGCCGGTGTCACCCAGCCGGGAGCGGAGCCCTGCACCGCCCCCGCCAGCCGTGTTCCCGGCCACCCGCCCGGAGCCCGGAGATGGCCTCAGCAGCCCTGCCAGCAGCTCCTATGAGACCGGGGACCGGGACGACGGACGGGGGGACTTCGGGCCCACGCTGGGCCTGCTGCGTCCAGCCCCGGAGCCTGAGGCTGAGGGCCCCGCGGTGAAGAGGATGCGGCTCGACACCTGGGACGCAGCGCTGCCTGGGGGTTTCATCCCAGTGGGACAGCGGACGCTCCTGGCGGAGCACCTAATCCCCGAGGCTAAGGAGGTGCGGATTCCCTTCCTGCGCTTAGCTACCGGTCCACCGGAGGGC------------------------------------------------------------------------------------------------------------------------------------------------------------------------------------------------------------------------------------------------------------------------------------------------------------------------------------------------------------------------------------------------------------------------------------------------------------------------------------------------------------------------------------------------------------------------------------------------------------------------------------------------------------------------------------------------------------------------------------------------------------------------------------------------------------------------
>CanF_MEF2B_XM_847065_XP_852158_Canis_familiaris
ATGATCCTGCGTGCCTGGTACTATGTTGAAGCTTTTGCAAGGGTCACCTTTTCATCCTTCATCCTCAGGCACCTGTGGCCGCCGGGCGCTCCGAGCTCTGCGCTGCTGCTGCTGCTGCTGCTGCTGCTGCTGCTGCCAGACTGGCTTGAGAAGTCGGAAACAGCTGAGACCTCATGCCTGGCCTGGCTGAAAATCCTCATGCAGGAAGGCCAAGGTCTTTCCATCCAGCCTGGGACAATGGGGAGGAAAAAAATCCAGATCTCGCGCATTCTGGACCAAAGGAATCGGCAGGTGACGTTTACCAAGCGGAAGTTCGGGCTGATGAAGAAGGCCTATGAGCTGAGCGTGCTCTGCGACTGTGAGATCGCCCTCATCATCTTCAACAGCGCCAATCGCCTCTTCCAGTATGCCAGCACGGACATGGACCGCGTGCTCCTGAAGTACACGGAGTACAGTGAGCCCCACGAGAGCCGCACCAACACCGACATCCTCGAGACACTGAAGCGGAGGGGTGTGGGCCTCGATGGACCAGAGCTGGAGCCAGATGAAGGGCCCGAGGGGCCAGGAGAGAAGCTGCGGAGGTTGGCAGGTGATGGGGGTGACCCAGCCTTGCCCCGGCCCCGGCTCTATCCAGCAGCCCCTACAATGCCTAGCCCAGACATGGTATATGGGGCCCTGCCCCCACCAGGCTGCGACCCCAGTGGGCTTGGGGAGGCCCTTCCTGCCCAGAGCCGCCCATCCCCTTTCCGGCCAGCGGCCCCCAAAGCTGGACCCCCAGGCCTGGCACACCCTCTCTTTTCACCGAGCCACCTTGCCAGCAAGACACCACCACCCCTGTACTTGGCAGCAGATGGGCGGAGGCCGGACCTGCCTGGTAGCCTGGCAGGGGCCCGAGGGGGACTGAGCACCTCGCGAGGCCTCTATGGTAGCCTACAGAGTCCGTGCTCTGCCACAGCTCCAGGACCCCCACTGGGTAGTTTCCCCTTCCTCCCTGCAGGCCCCCCAGCCGCCCCTCCCCAGCCCAGTGGGGCCCAAACCTTAATTAAGAAGGGCCCCCCCCCCCGGGGTGCTTCCCCCCGGACCCCCCAATTAAGAATAAATTCGAAGCCCTTTTCCCCGCCCCCGGGGGCCCCGGAAAATTTTCCAAAAATTTTCCCTTACCCTTTGTTCTTTTCGCGCCCCTTGGGGAAGCCTTTACGCCCGGGCCCCCCCTTGCCCGAATTCCCCATTGGGAACGCTTGGCCCCGTTAT------------------------------------------------------------------------------------------------------------------------------------------------------------------------------------------------------------------------------------------------------------------------------------------------------------------------------------------------------------------------------------------------------------------------------------------------------------------------------------------------------------------------------------------------------------------------------------------------------------------------------------------------------------------------------------------------------------------------------------------------------------------------------------------------------------------------------------------------------------------------------------------------------------------------------------------------------------------------------------------------------------------------------------------------------------------------------------------------------------------------------------------------------------
>MacM_MEF2A_XM_001102890_XP_001102890_Macaca_mulatta
ATGGGGCGGAAGAAAATACAAATCACACGCATAATGGATGAAAGGAACCGACAGGTCACTTTTACAAAGAGAAAGTTTGGATTAATGAAGAAAGCCTATGAACTTAGTGTGCTCTGTGACTGTGAAATAGCACTCATCATTTTCAACAGCTCTAACAAACTGTTTCAGTATGCTAGCACTGATATGGACAAAGTTCTTCTCAAGTATACAGAATATAATGAACCTCATGAAAGCAGAACCAACTCGGATATTGTTGAGACTTTAAGAAAGAAAGGCCTTAATGGTTGTGAGAGCCCTGATGCTGACGATTACTTTGAGCACAGTCCACTCTCGGAGGACAGATTCAGCAAACTAAATGAAGATAGTGATTTTATTTTCAAACGAGGCCCTCCTGGTTTGCCACCTCAGAACTTTTCAATGTCTGTCACAGTTCCAGTGACCAGCCCCAATGCTTTGTCCTACACTAACCCAGGGAGTTCATTGGTGTCCCCATCTTTGGCAGCCAGCTCAACGTTAACGGACTCAAGCATGCTGTCTCCACCTCAAACCACGTTACATAGAAATGTGTCTCCTGGAGCTCCTCAGAGACCACCGAGTACTGGCAATGCAGGTGGGATGTTGAGCACTACAGACCTCTCAGTGCCAAATGGAGCCGGAAGCAGCCCAGTGGGGAATGGATTTGTAAACTCAAGAGCTTCTCCAAATTTGATTGGAACTACTGGTGCAAATAGTTTAGGCAAAGTCATGCCTACGAAGTCTCCCCCTCCACCAGGTGGTGGTAATCTTGGAATGAACAGTAGAAAACCAGATCTTCGAGTTGTCATCCCCCCTTCAAGCAAGGGCATGATGCCTCCACTAAATACCCAAAGGATAAGTAGTTCTCAAGCCACTCAACCTCTTGCTACCCCAGTCGTGTCTGTGACAACCCCAAGCTTGCCTCCACAGGGACTTGTGTACTCAGCAATGCCGACTGCCTACAACACTGATTATTCACTGACCAGCGCTGACCTGTCAGCTCTGCAAGGCTTCAACTCGCCAGGAATGTTGTCACTGGGACAGGTGTCGGCCTGGCAGCAGCACCACCTAGGACAAGCAGCCCTCAGCTCTCTTGTTGCTGGAGGGCAGTTATCTCAGGGTTCCAATTTATCCATTAATACCAACCAAAACATCAACATTAAGTCCGAACCAATTTCACCTCCTCGGGATCGTATGACCCCATCGGGCTTCCAGCAGCAGCAGCAGCAGCAGCCGCCGCCACCACCACAGCCGCAGCCACAGCCACAACCCCCGCAGCCCCAGCCCCGACAGGAAATGGGGCGCTCCCCTGTGGACAGTCTGAGCAGCTCTAGTAGCTCCTATGATGGCAGTGATCGGGAGGATCCACGGGGCGACTTCCATTCTCCAATTGTGCTTGGCCGACCCCCAAACACTGAGGACAGAGAAAGCCCTTCTGTAAAGCGAATGAGGATGGACGCGTGGGTGACC------------------------------------------------------------------------------------------------------------------------------------------------------------------------------------------------------------------------------------------------------------------------------------------------------------------------------------------------------------------------------------------------------------------------------------------------------------------------------------------------------------------------------------------------------------------------------------------------------------------------------------------------------------------------------------------------------------------------------------------------------------------------------------------------------------------------------------------------------------------------------------------------------------------
>MacM_MEF2B_XM_001115695_XP_001115695_Macaca_mulatta
ATGGGGAGGAAAAAAATCCAGATCTCCCGCATCCTGGACCAAAGGAATCGGCAGGTAACGTTCACCAAGCGGAAGTTCGGGCTGATGAAGAAGGCCTATGAGCTGAGCGTGCTCTGCGACTGTGAGATAGCCCTCATCATCTTCAACAGCGCCAACCGCCTCTTCCAGTACGCCAGCACGGACATGGACCGCGTGCTGCTGAAGTACACGGAGTACAGCGAGCCCCACGAGAGCCGCACCAACACTGATATCCTCGAGACGCTGAAGCGGAGGGGCATTGGCCTCGATGGGCCAGAAATGGAGCCAGATGAAGGGCCTGAGGAGCCAGGAGAGAAGTTTCGGAGGCTGGCAGGCGAAGGGGGTGATCCAGCCTTGCCCCGACCCCGGCTGTATCCTGCAGCTCCTGCTATGCCCAGCCCAGACATGGTGTACGGGGCCCTGCCACCACCAGGCTGTGACCCCAGTGGGCTTGGGGAGGCACTGCCCGCCCAGAGCCGCCCATCTCCCTTCCGACCAGCAGCCCCCAAAGCCGGGCCCCCAGGCCTGGTGCACCCTCTCTTCTCACCAAGCCACCTCACGAGCAAGACACCACCCCCACTGTACCTGCCGACGGAAGGGCGGAGGCCAGACCTACCTGGTGGCCTGGCTGGGCCCCGAGGGGCACTAAACACCTCCAGAAGCCTCTACAGTGGCCTGCAGAGCCCCTGCTCCACTGCAACCCCTGGACCCCCGCTGGGGAGCTTCCCCTTTCTCCCAGCAGGCCCCGCAGAATATGGCCTGGGAGACCCTCCACCGCCCCCTGGCTTGTTGCAGCCCCCCACCCTGGCCCCCTGGCAGCCCTCGAGGGGTGATGGGCCCCCCGCCGTGCCCTCCCAGCCCAGTGGGGGCCGAAGCCTGGGCGAGGAGGGCCCCCCAACCCGCGGCGCCTCCCCGCCGACCCCCCCAGTCAGCATCAAGTCCGAGCGCCTCTCTCCGGCCCCCGGGGGCCCCGGCGACTTTCCTAAGACCTTCCCCTACCCCTTGCTCCTCGCCCGGTCCCTGGCAGAGCCTCTGCGGCCCGGGCCCGCCCTGCGCCGGCTGCCCTTGGCCGACGGCTGGCCCCGG---------------------------------------------------------------------------------------------------------------------------------------------------------------------------------------------------------------------------------------------------------------------------------------------------------------------------------------------------------------------------------------------------------------------------------------------------------------------------------------------------------------------------------------------------------------------------------------------------------------------------------------------------------------------------------------------------------------------------------------------------------------------------------------------------------------------------------------------------------------------------------------------------------------------------------------------------------------------------------------------------------------------------------------------------------------------------------------------------------------------------------------------------------------------------------------------------------------------------------------------------------------------------------------------------------------
>MacM_MEF2D_XM_002808245_XP_002808291_Macaca_mulatta
ATGGGGAGGAAAAAGATTCAGATCCAGCGAATCACCGACGAGCGGAACCGACAGGTGACTTTCACCAAGCGGAAGTTTGGCCTGATGAAGAAGGCGTATGAACTGAGCGTGCTATGTGACTGCGAGATCGCACTCATCATCTTCAACCACTCCAACAAGCTGTTCCAGTACGCTAGCACCGACATGGACAAGGTGCTGCTCAAGTACACGGAGTACAATGAGCCACACGAGAGCCGCACCAATGCCGACATCATCGAGACCCTGAGGAAGAAGGGCTTCAACGGCTGCGACAGCCCCGAGCCCGACGGGGAGGACTCGCTGGAACAGAGCCCCCTGCTGGAGGACAAGTACCGGCGCGCCAGCGAGGAGCTGGACGGGCTCTTCCGGCGCTATGGGTCAGCTGTCCCGGCCCCCAACTTTGCCATGCCTGTCACGGTGCCCGTGTCCAATCAGAGCTCACTGCAGTTCAGCAATCCCAGCGGCTCCCTGGTCACCCCTTCCCTGGTGACGTCATCCCTCACGGACCCGCGGCTCCTGTCCCCCCAGCAGCCAGCACTACAGAGGAACAGTGTGTCTCCTGGTCTGCCCCAGCGGCCAGCTAGTGCAGGGGCCATGCTAGGGGGTGACCTGAACAGTGCTAACGGAGCCTGCCCCAGCCCTGTCGGAAATGGCTACGTCAGTGCTCGGGCTTCCCCTGGCCTCCTCCCTGGGGCCAATGGCAACAGCCTAAACAAGTCATTCCCTGCCAAGTCTCCACCCCCACCCACCCACGGCACCCAGCTTGGAGCCCCCAGCCGCAAGCCCGACCTGCGAGTTATCACTTCCCAGGCAGGAAAGGGGTTAATGCATCACTTGACTGAGGACCATTTAGATCTGAACAATGCCCAGCGCCTTGGGGTCTCCCAGTCTACCCATTCGCTCACCACCCCAGTGGTTTCTGTGGCAACGCCGAGTTTACTCAGCCAGGGCCTCCCCTTCTCTTCCATGCCCACTGCCTACAACACAGATTACCAGTTGACCAGTGCAGAGCTCTCCTCCTTACCAGCCTTCAGTTCGCCTGGGGGGCTGTCGCTAGGCAACGTCACCGCCTGGCAACAGCCACAGCAGCCCCAGCAGCCGCAGCAGCCACAGCCTCCACAGCAGCAGCCACCGCAGCCACAGCAGCCACAGCCACAGCAGCCTCAGCAGCCGCAACAGCCACCTCAGCAACAGTCTCACCTGGTCCCTGTATCTCTCAGCAACCTCATCCCGGGCAGCCCCCTGCCCCACGTGGGTGCTGCCCTCACAGTCACCACCCACCCCCACATCAGCATCAAGTCAGAACCGGTGTCCCCAAGCCGTGAGCGCAGCCCTGCGCCTCCCCCTCCAGCTGTGTTCCCAGCTGCCCGCCCTGAGCCTGGTGATGGTCTCAGCAGCCCAGCCGGGGGATCCTATGAGACGGGGGACCGGGATGACGGACGGGGGGACTTCGGGCCCACACTGGGCCTGCTGCGCCCAGCCCCAGAGCCTGAGGCTGAGGGCTCAGCTGTGAAGAGGATGCGGCTCGATACCTGGGTACTG---------------------------------------------------------------------------------------------------------------------------------------------------------------------------------------------------------------------------------------------------------------------------------------------------------------------------------------------------------------------------------------------------------------------------------------------------------------------------------------------------------------------------------------------------------------------------------------------------------------------------------------------------------------------------------------------------------------------------------------------------------------------------------------------------------------------------------------
>MacM_MEF2C_XM_001086651_XP_001086651_Macaca_mulatta
ATGGGGAGAAAAAAGATTCAGATTACGAGGATTATGGATGAACGTAACAGACAGGTAACATTTACAAAGAGGAAATTTGGGTTGATGAAGAAGGCTTACGAGCTGAGCGTGCTGTGTGACTGTGAGATTGCACTGATCATCTTCAACAGCACCAACAAGCTGTTCCAGTATGCCAGCACCGACATGGACAAAGTGCTTCTCAAGTACACGGAGTACAACGAGCCGCATGAGAGCCGGACAAACTCAGACATCGTGGAGACGTTGAGAAAGAAGGGCCTTAATGGCTGTGACAGCCCAGACCCCGATGCGGACGATTCAGTAGGTCACAGCCCTGAGTCTGAGGACAAGTACAGGAAAATTAACGAAGATATTGATCTAATGATCAGCAGGCAAAGATTGTGTGCTGTTCCACCTCCCAACTTTGAGATGCCAGTCTCCATCCCAGTGTCCAGCCACAACAGTTTGGTGTACAGCAACCCTGTCAGCTCACTGGGAAACCCCAACCTTTTGCCACTGGCTCACCCTTCTCTGCAGAGGAATAGTATGTCTCCTGGTGTAACACATCGACCTCCAAGTGCAGGTAACACAGGTGGTCTGATGGGTGGAGACCTCACATCTGGTGCAGGCACCAGTGCAGGGAACGGGTATGGCAATCCCCGAAACTCACCAGGTCTGCTGGTCTCACCTGGTAACTTGAACAAGAATATGCAAGCAAAATCTCCTCCCCCAATGAATTTAGGAATGAATAACCGTAAACCAGATCTCCGAGTTCTTATTCCACCAGGCAGCAAGAATACGATGCCATCAGTGTCTGAGGATGTCGACCTGCTTTTGAATCAAAGGATAAATAACTCCCAGTCGGCTCAGTCATTGGCTACCCCAGTGGTTTCTGTAGCAACTCCTACTTTACCAGGACAAGGAATGGGAGGATATCCATCAGCCATTTCAACAACATATGGTACCGAGTACTCTCTGAGTAGTGCAGACCTGTCATCTCTGTCTGGGTTTAACACCGCCAGCGCTCTTCACCTTGGTTCAGTAACTGGCTGGCAACAGCAACACCTACATAACATGCCACCATCTGCCCTCAGTCAATTGGGAGCTTGCACTAGCACTCATTTATCTCAGAGTTCAAATCTCTCCCTGCCTTCTACTCAAAGCCTCAACATCAAGTCAGAACCTGTTTCTCCTCCTAGAGACCGTACCACCACCCCTTCGAGATACCCACAACACACGCGCCACGAGGCGGGGAGATCTCCTGTTGACAGCTTGAGCAGCTGTAGCAGTTCGTACGACGGGAGCGACCGAGAGGATCACCGGAACGAATTCCACTCCCCCATTGGACTCACCAGACCTTCGCCGGACGAAAGGGAAAGTCCCTCAGTCAAGCGCATGCGACTTTCTGAAGGATGGGCAACA------------------------------------------------------------------------------------------------------------------------------------------------------------------------------------------------------------------------------------------------------------------------------------------------------------------------------------------------------------------------------------------------------------------------------------------------------------------------------------------------------------------------------------------------------------------------------------------------------------------------------------------------------------------------------------------------------------------------------------------------------------------------------------------------------------------------------------------------------------------------------------------------------------------------------------------------------------------------------------
>PanT_MEF2C_XM_001142121_XP_001142121_Pan_troglodytes
ATGGGGAGAAAAAAGATTCAGATTACGAGGATTATGGATGAACGTAACAGACAGGTGACATTTACAAAGAGGAAATTTGGGTTGATGAAGAAGGCTTATGAGCTGAGCGTGCTGTGTGACTGTGAGATTGCACTGATCATCTTCAACAGCACCAACAAGCTGTTCCAGTATGCCAGCACCGACATGGACAAAGTGCTTCTCAAGTACACGGAGTACAACGAGCCGCATGAGAGCCGGACAAACTCAGACATCGTGGAGGCATTGAACAAGAAAGAAAACAAAGGCTGTGAAAGCCCCGATCCCGACTCCTCTTATGCACTCACCCCACGCACTGAAGAAAAATACAAAAAAATTAATGAAGAATTTGATAATATGATCAAGAGTCATAAAATTCCTGCTGTTCCACCTCCCAACTTCGAGATGCCAGTCTCCATCCCAGTGTCCAGCCACAACAGTTTGGTGTACAGCAACCCTGTCAGCTCACTGGGAAACCCCAACCTATTGCCACTGGCTCATCCTTCTCTGCAGAGGAATAGTATGTCTCCTGGTGTAACACATCGACCTCCAAGTGCAGGTAACACAGGTGGTCTGATGGGTGGAGACCTCACATCTGGTGCAGGCACCAGTGCAGGGAACGGGTATGGCAATCCCCGAAACTCACCAGGTCTGCTGGTCTCACCTGGTAACTTGAACAAGAATATGCAAGCAAAATCTCCTCCCCCAATGAATTTAGGAATGAATAACCGTAAACCAGATCTCCGAGTTCTTATTCCACCAGGCAGCAAGAATACGATGCCATCAGTGTCTGAGGATGTCGACCTGCTTTTGAATCAAAGGATAAATAACTCCCAGTCGGCTCAGTCATTGGCTACCCCAGTGGTTTCCGTAGCAACTCCTACTTTACCAGGACAAGGAATGGGAGGATATCCATCAGCCATTTCAACAACATATGGTACCGAGTACTCTCTGAGTAGTGCAGACCTGTCATCTCTGTCTGGGTTTAACACCGCCAGCGCTCTTCACCTTGGTTCAGTAACTGGCTGGCAACAGCAACACCTACATAACATGCCACCATCTGCCCTCAGTCAGTTGGGAGCTTGCACTAGCACTCATTTATCTCAGAGTTCAAATCTCTCCCTGCCTTCTACTCAAAGCCTCAACATCAAGTCAGAACCTGTTTCTCCTCCTAGAGACCGTACCACCACCCCTTCGAGATACCCACAACACACGCGCCACGAGGCGGGGAGATCTCCTGTTGACAGCTTGAGCAGCTGTAGCAGTTCGTACGACGGGAGCGACCGAGAGGATCACCGGAACGAATTCCACTCCCCCATTGGACTCACCAGACCTTCGCCGGACGAAAGGGAAAGTCCCTCAGTCAAGCGCATGCGACTTTCTGAAGGATGGGCAACA------------------------------------------------------------------------------------------------------------------------------------------------------------------------------------------------------------------------------------------------------------------------------------------------------------------------------------------------------------------------------------------------------------------------------------------------------------------------------------------------------------------------------------------------------------------------------------------------------------------------------------------------------------------------------------------------------------------------------------------------------------------------------------------------------------------------------------------------------------------------------------------------------------------------------------------------------------------------------------------
>PanT_MEF2A_XM_001139828_XP_001139828_Pan_troglodytes
ATGGGGCGGAAGAAAATACAAATCACACGCATAATGGATGAAAGGAACCGACAGGTCACTTTTACAAAGAGAAAGTTTGGATTAATGAAGAAAGCCTATGAACTTAGTGTGCTCTGTGACTGTGAAATAGCACTCATCATTTTCAACAGCTCTAACAAACTGTTTCAATATGCTAGCACTGATATGGACAAAGTTCTTCTCAAGTATACAGAATATAATGAACCTCATGAAAGCAGAACCAACTCGGATATTGTTGAGACTTTAAGAAAGAAAGGCCTTAATGGTTGTGAGAGCCCTGATGCTGACGATTACTTTGAGCACAGTCCACTCTCGGAGGACAGATTCAGCAAACTAAATGAAGATAGTGATTTTATTTTCAAACGAGGCCCTTTACCTGGTCTGCCACCTCAGAACTTTTCAATGTCTGTCACAGTTCCAGTGACCAGCCCCAATGCTTTGTCCTACACTAACCCAGGGAGTTCACTGGTGTCCCCATCTTTGGCAGCCAGCTCAACGTTAACAGATTCAAGCATGCTCTCTCCACCTCAAACCACATTACATAGAAATGTGTCTCCTGGAGCTCCTCAGAGACCACCAAGTACTGGCAATGCAGGTGGGATGTTGAGCACTACAGACCTCACAGTGCCAAATGGAGCTGGAAGCAGTCCAGTGGGGAATGGATTTGTAAACTCAAGAGCTTCTCCAAATTTGATTGGAGCTACTGGTGCAAATAGTTTAGGCAAAGTCATGCCTACAAAGTCTCCCCCTCCACCAGGTGGTGGTAATCTTGGAATGAACAGTAGGAAACCAGATCTTCGAGTTGTCATCCCCCCTTCAAGCAAGGGCATGATGCCTCCACTATCGGAGGAAGAGGAATTGGAGTTGAATACCCAAAGGATCAGTAGTTCTCAAGCCACTCAACCTCTTGCTACCCCAGTCGTGTCTGTGACAACCCCAAGCTTGCCTCCGCAAGGACTTGTGTACTCAGCAATGCCGACTGCCTACAACACTGATTATTCACTGACCAGCGCTGACCTGTCAGCCCTTCAAGGCTTCAACTCGCCAGGAATGCTGTCGCTGGGACAGGTGTCGGCCTGGCAGCAGCACCACCTAGGACAAGCAGCCCTCAGCTCTCTTGTCTGCAAAAGTACCAACTTATCTCAGGGTTCCAATTTATCCATTAATACCAACCAAAACATCAACATCAAGTCCGAACCGATTTCACCTCCTCGGGATCGTATGACCCCATCGGGCTTCCAGCAGCAGCAGCAGCAGCAGCCGCCGCCGCCACCGCAGCCCCAGCCACAACCCCCGCAGCCCCAGCCCCGACAGGAAATGGGGCGCTCCCCTGTGGACAGTCTGAGCAGCTCTAGTAGCTCCTATGATGGCAGTGATCGGGAGGATCCACGGGGCGACTTCCATTCTCCAATTGTGCTTGGCCGACCCCCAAACACTGAGGACAGAGAAAGCCCTTCTGTAAAGCGAATGAGAATGGACGCGTGGGTGACC------------------------------------------------------------------------------------------------------------------------------------------------------------------------------------------------------------------------------------------------------------------------------------------------------------------------------------------------------------------------------------------------------------------------------------------------------------------------------------------------------------------------------------------------------------------------------------------------------------------------------------------------------------------------------------------------------------------------------------------------------------------------------------------------------------------------------------------------------------------------------------------
>PanT_MEF2D_XM_001165500_XP_001165500_Pan_troglodytes
ATGGGGAGGAAAAAGATTCAGATCCAGCGAATCACCGACGAGCGGAACCGACAGGTGACTTTCACCAAGCGGAAGTTTGGCCTGATGAAGAAGGCGTATGAGCTGAGCGTGCTATGTGACTGCGAGATCGCACTCATCATCTTCAACCACTCCAACAAGCTGTTCCAGTACGCCAGCACCGACATGGACAAGGTGCTGCTCAAGTACACGGAGTACAATGAGCCACACGAGAGCCGCACCAACGCCGACATCATCGAGACCCTGAGGAAGAAGGGCTTCAACGGCTGCGACAGCCCCGAGCCCGACGGGGAGGACTCGCTGGAACAGAGCCCCCTGCTGGAGGACAAGTACCGACGCGCCAGCGAGGAGCTCGACGGGCTCTTCCGGCGCTATGGGTCAGCTGTCCCGGCCCCCAACTTTGCCATGCCTGTCACGGTGCCCGTGTCCAATCAGAGCTCACTGCAGTTCAGCAATCCCAGCGGCTCCCTGGTCACCCCTTCCCTGGTGACGTCATCCCTCACGGACCCGCGGCTCCTGTCCCCCCAGCAGCCAGCACTACAGAGGAACAGTGTGTCTCCTGGCCTGCCCCAGCGGCCAGCTAGTGCGGGGGCCATGCTGGGGGGTGACCTGAACAGTGCTAACGGAGCCTGCCCCAGCCCTGTTGGGAATGGCTACGTCAGTGCTCGGGCTTCCCCTGGCCTCCTCCCTGTGGCCAATGGCAACAGCCTAAACAAGGTCATCCCTGCCAAGTCTCCACCCCCACCTACCCACAGCACCCAGCTTGGAGCCCCCAGCCGCAAGCCCGACCTGCGAGTCATCACTTCCCAGGCAGGAAAGGGGTTAATGCATCACTTGACTGAGGACCATTTAGATCTGAACAATGCCCAGCGCCTTGGGGTCTCCCAGTCTACCCATTCGCTCACCACCCCAGTGGTTTCTGTGGCAACGCCGAGTTTACTCAGCCAGGGCCTCCCCTTCTCTTCCATGCCCACTGCCTACAACACAGATTACCAGTTGACCAGTGCAGAGCTCTCCTCCTTACCAGCCTTTAGTTCACCTGGGGGGCTGTCGCTAGGCAATGTCACTGCCTGGCAACAGCCACAGCAGCCCCAGCAGCCGCAGCAGCCACAGCCTCCACAGCAGCAGCCACCGCAGCCACAGCAGCCACAGCCACAGCAGCCTCAGCAGCCGCAACAGCCACCTCAGCAACAGTCCCACCTGGTCCCTGTATCTCTCAGCAACCTCATCCCGGGCAGCCCCCTGCCCCACGTGGGTGCTGCCCTCACAGTCACCACCCACCCCCACATCAGCATCAAGTCAGAACCGGTGTCCCCAAGCCGTGAGCGCAGCCCTGCGCCTCCCCCTCCAGCTGTGTTCCCAGCTGCCCGCCCTGAGCCTGGCGATGGTCTCAGCAGCCCAGCCGGGGGATCCTATGAGACGGGAGACCGGGATGACGGACGGGGGGACTTCGGGCCCACACTGGGCCTGCTGCGCCCAGCCCCAGAGCCTGAGGCTGAGGGCTCAGCTGTGAAGAGGATGCGGCTTGATACCTGGACATTAAAG------------------------------------------------------------------------------------------------------------------------------------------------------------------------------------------------------------------------------------------------------------------------------------------------------------------------------------------------------------------------------------------------------------------------------------------------------------------------------------------------------------------------------------------------------------------------------------------------------------------------------------------------------------------------------------------------------------------------------------------------------------------------------------------------------------------------------------
>PanT_MEF2B_XM_512521_XP_512521_Pan_troglodytes
ATGGGGAGGAAAAAAATCCAGATCTCCCGCATCCTGGACCAAAGGAATCGGCAGGTGACGTTCACCAAGCGGAAGTTCGGGCTGATGAAGAAGGCCTATGAGCTGAGCGTGCTCTGTGACTGTGAGATAGCCCTCATCATCTTCAACAGCGCCAACCGCCTCTTCCAGTATGCCAGCACGGACATGGACCGTGTGCTGCTGAAGTACACAGAGTACAGCGAGCCCCACGAGAGCCGCACCAACACTGACATCCTCGAGACGCTGAAGCGGAGGGGCATTGGCCTCGATGGGCCAGAGCTGGAGCCGGATGAAGGGCCTGAGGAGCCAGGAGAGAAGTTTCGGAGGCTGGCAGGCGAAGGGGGTGATCCGGCCTTGCCCCGACCCCGGCTGTATCCTGCAGCTCCTGCTATGCCCAGCCCAGATGTGGTATACGGGGCCTTACCGCCACCAGGCTGTGACCCCAGTGGGCTTGGGGAAGCACTGCCCGCCCAGAGCCGCCCATCTCCCTTCCGACCAGCAGCCCCCAAAGCCGGGCCCCCAGGCCTGGTGCACCCTCTCTTCTCACCAAGCCACCTCACCAGCAAGACACCACCCCCACTGTACCTGCCGACGGAAGGGCGGAGGTCAGACCTGCCTGGTGGCCTGGCTGGGCCCCGAGGGGGACTAAGCACCTCCAGAAGCCTCTACAGTGGCCTGCAGAACCCCTGCTCCACTGCAACCCCCGGACCCCCACTGGGGAGCTTCCCCTTCCTCCCCGGAGGCCCCCCAGAATATGGCCTGGGAGACCCTCCACCGCCCCCTGGCTTGTTGCAGCCCCCCACCCTGGCCCCCTGGCAGCCCTCGAGGGGTGATGGGCCCCCCGCCGTGCCCTCCCAGCCCAGTGGGGGCCGAAGCCTGGGCGAGGAGGGTCCCCCAACCCGCGGCGCCTCCCCGCCGACCCCCCCAGTCAGCATCAAGTCTGAGCGCCTCTCTCCGGCCCCCGGGGGCCCCGGCGACTTTCCTAAGACCTTCCCCTATCCCTTGCTCCTCGCCCGGTCCCTGGCAGAGCCTCTGCGGCCTGGGCCCGCCCTGCGCCGGCTGCCCTTGGCCGACGGCTGGCCCCGG---------------------------------------------------------------------------------------------------------------------------------------------------------------------------------------------------------------------------------------------------------------------------------------------------------------------------------------------------------------------------------------------------------------------------------------------------------------------------------------------------------------------------------------------------------------------------------------------------------------------------------------------------------------------------------------------------------------------------------------------------------------------------------------------------------------------------------------------------------------------------------------------------------------------------------------------------------------------------------------------------------------------------------------------------------------------------------------------------------------------------------------------------------------------------------------------------------------------------------------------------------------------------------------------------------------
>SusS_MEF2C_NM_001044540_NP_001038005_Sus_scrofa
ATGGGGAGAAAAAAGATTCAGATTACGAGGATTATGGATGAACGTAACAGACAGGTGACATTTACAAAGAGGAAATTTGGGTTGATGAAGAAGGCTTATGAGCTGAGCGTGCTGTGTGACTGTGAGATCGCGCTGATCATCTTCAACAGCACCAACAAGCTGTTCCAGTATGCCAGCACGGACATGGACAAGGTGCTGCTCAAGTACACGGAGTACAACGAGCCGCACGAGAGCCGGACGAACTCAGACATCGTGGAGACGTTGAGAAAGAAGGGCCTTAATGGCTGTGACAGCCCAGATCCTGATGCAGACGATTCAGTAGGTCACAGCCCTGAGTCTGAGGACAAGTACAGGAAAATTAACGAAGATCTTGATCTAATGATCAGCAGGCAAAGATTGTGTGCTGTTCCACCTCCCAACTTTGAGATGCCAGTCTCCATCCCAGTGTCCAGCCACAACAGTTTGGTATACAGCAACCCTGTCAGCTCACTGGGAAACCCCAACCTTTTGCCACTGGCCCACCCGTCTCTGCAGAGGAATAGTATGTCTCCTGGTGTAACACATCGACCTCCAAGTGCAGGTAACACAGGTGGTCTGATGGGTGGAGACCTCACATCCGGTGCAGGCACCAGTGCAGGGAACGGGTATGGCAATCCCCGAAACTCACCAGGTCTGCTGGTCTCACCTGGTAACTTGAACAAGAATATGCAAGCAAAATCTCCTCCCCCCATGAATTTAGGGATGAATAACCGTAAACCAGATCTCCGAGTTCTTATTCCACCAGGCAGCAAGAATACGATGCCATCAGTGAATCAAAGGATAAATAACTCCCAGTCTGCTCAGTCATTGGCTACTCCAGTGGTTTCCGTAGCAACTCCTACTTTACCAGGACAAGGGATGGGAGGATATCCATCAGCCATTTCAACAACCTATGGTACCGAGTACTCTCTGAGTAGTGCAGACCTGTCATCTCTGTCTGGGTTTAACACTGCCAGCGCTCTTCATCTTGGGTCAGTAACTGGCTGGCAACAGCAGCATCTACATAACATGCCGCCATCCGCCCTCAGTCAACTGGGAGACCGTACCACCACCCCTTCGAGATACCCACAACACACGCGCCACGAGGCGGGGAGATCTCCTGTTGACAGCTTGAGCAGCTGTAGCAGTTCCTACGACGGCAGCGACCGAGAGGATCACCGGAACGAATTCCACTCCCCCATCGGACTCACCAGACCTTCGCCGGACGAAAGGGAAAGTCCCTCAGTCAAGCGCATGCGACTCTCTGAAGGATGGGCAACA------------------------------------------------------------------------------------------------------------------------------------------------------------------------------------------------------------------------------------------------------------------------------------------------------------------------------------------------------------------------------------------------------------------------------------------------------------------------------------------------------------------------------------------------------------------------------------------------------------------------------------------------------------------------------------------------------------------------------------------------------------------------------------------------------------------------------------------------------------------------------------------------------------------------------------------------------------------------------------------------------------------------------------------------------------------------------------------------------------
>SusS_MEF2A_NM_001099698_NP_001093168_Sus_scrofa
ATGGGGCGAAAGAAGATACAAATCACACGCATAATGGATGAAAGGAACCGACAGGTCACTTTTACAAAGAGAAAGTTTGGACTAATGAAGAAAGCCTATGAACTTAGTGTGCTCTGTGACTGTGAAATAGCACTCATCATTTTCAACAGCTCTAACAAACTGTTTCAGTATGCCAGCACTGATATGGACAAAGTTCTTCTCAAGTATACAGAATATAATGAACCTCACGAGAGCGGAACCAACTCGGATATTGTTGAGGCTCTGAACAAGAAGGAACACAGAGGGTGCGACAGCCCAGACCCTGATACTTCCTATGTGCTAACTCCACATACAGAAGAAAAATATAAAAAAATTAATGAGGAATTTGATAATATGATGCGGAATCATAAAATCGCACCCGGTTTGCCACCTCAAAACTTCTCAATGTCTGTCACAGTCCCTGTGACCAGCCCTAATGCTTTGTCCTACACTAACCCAGGGAGTTCACTTGTGTCCCCGTCTTTGGCAGCCAGCTCAACATTAGCAGATTCAAGCATGCTCTCTCCACCTCAAGCCACATTACATAGAAATGTATCCCCTGGAGCCCCTCAGAGACCACCAAGTACTGGCAGTGCAGGTGGGATGTTGAGCACTTCAGACCTCACGGTGCCAAATGGAGCTGGAAGCAGCCCAGTGGGGAATGGATTTGTAAACTCAAGAGCTTCTCCAAATTTGGTTGGAACTACTGGTGCAAATAGTTTAGGCAAAGTCATGCCTACAGAGTCTCCTCCTCCTCCAGGTGGTGGCAATCTTGGAATGAACAGTAGGAAACCAGATCTTCGCGTTGTCATCCCCCCTTCAAGCAAGGGCATGATGCCTCCACTGTCGGAGGAAGAGGAATTGGAGTTGAATACCCAGAGGATAAGCAGTTCTCAAGCCCCCCAGCCCCTAGCTACCCCAGTGGTGTCTGTGACCACCCCAAGTCTGCCTCAGCAAGGGCTGGTGTACTCAGCAATGCCAACCGCCTACAACACCGATTACTCACTGACTAGTGCAGACCTGTCAGCCCTGCAGGGCTTCAACTCCCCAGGAATGCTGTCTCTGGGACAGGTGTCAGCCTGGCAGCAGCACCATTTAGGACAAGCAGCCCTCAGCTCTCTTGTTGCTGGAGGGCAGCTATCTCAGGGTTCGAATTTATCCATTAATACCAACCAAAACATCAACATTAAGTCAGAACCAATTTCACCTCCCCGGGATCGAATGACCCCATCAGGCTTCCAGCAGCAGCAGCCACCTCCGCCATCACAGGCCCCCCAGCCACAGCCCCCTCAGCCCCAGCCTCAGCCTCAGCCCCAGGCCCGGCAGGAAATGGGCCGCTCCCCTGTGGACAGTCTGAGCAGCTCCAGCAGCTCCTATGATGGCAGCGACCGGGAGGATCCACGGGGTGACTTCCATTCTCCGGTTGTGCTCGGCCGACCCCCAAACACTGAGGACAGAGAAAGCCCTTCAGTAAAGCGAATGAGGATGGACGCATGGGTGACC------------------------------------------------------------------------------------------------------------------------------------------------------------------------------------------------------------------------------------------------------------------------------------------------------------------------------------------------------------------------------------------------------------------------------------------------------------------------------------------------------------------------------------------------------------------------------------------------------------------------------------------------------------------------------------------------------------------------------------------------------------------------------------------------------------------------------------------------------------------------------
>SusS_MEF2D_XM_001924538_XP_001924573_Sus_scrofa
ATGGGGAGGAAAAAGATTCAGATCCAGCGAATCACTGATGAGCGGAACCGACAGGTGACATTCACCAAGAGGAAGTTCGGGCTGATGAAGAAGGCGTATGAACTGAGCGTGCTCTGCGACTGCGAGATCGCGCTCATCATCTTCAACCACTCCAACAAGCTGTTCCAGTACGCCAGCACGGACATGGACAAGGTGCTGCTCAAGTACACGGAGTACAACGAGCCGCACGAGAGCCGAACCAACGCCGACATCATCGAGACCCTGAGGAAGAAGGGCTTCAACGGCTGCGACAGCCCGGAGCCCGACGGGGAGGACTCACTGGAACAGAGCCCCCTGCTGGAGGACAAGTACCGGCGCGCCAGTGAGGAGCTTGACGGGCTCTTCCGGCGCTACGGGTCAGCTGTCCCGGCCCCCAACTTTGCCATGCCCGTCACGGTGCCCGTGTCCAATCAGAGCTCACTGCAGTTCAGCAATCCCAGCGGCTCCCTGGTCACTCCTTCCCTGGTGACATCATCCCTCACGGACCCACGGCTCCTGTCCCCCCAGCAGCCAGCACTACAGAGGAACAGTGTGTCTCCTGGCCTGCCCCAGCGGCCAGCCAGTGCAGGGGCCATGCTGGGGGGAGACCTCAACAGTGCTAACGGAGCCTGCCCCAGCCCTGTAGGGAATGGCTACGTCAGTGCTCGGGCTTCCCCTGGCCTCCTCCCTGTGGCCAATGGCAACAGCCTAAACAAGGTCATCCCTGCCAAGTCTCCGCCCCCACCCACCCACAGCGCCCAGCTTGGAGCCCCCAGCCGCAAGCCCGACCTGAGGGTCATCACTTCCCAGGGAGGAAAGGGGTTAATGCATCACTTGACTGAGGACCATTTAGATCTGAACAATGCCCAACGCCTTGGGGTCTCCCAGTCTACCCACTCGCTCACCACCCCAGTGGTTTCCGTGGCAACACCGAGTTTACTCAGCCAGGGCCTCCCCTTCTCTTCCATGCCCACTGCCTACAACACAGATTACCAGTTGACCAGTGCGGAGCTCTCCTCCTTACCAACCTTCAGTTCGCCTGGGGGGCTGTCTCTAGGCAACGTCACCGCCTGGCAACAGCCGCAACAGCCCCAACAGCCACCACAGCCGCAGCCTCCACAGCCCCAGCCGCAGCCGCAGCCCCAGCCGCCCCAGCAGCCGCAACAGCCACCTCAGCAGCAGCCCCACCTGGTCCCCGTGTCTCTCAGCAGCCTCATCCCTGGAGCCCCTGTCCAGGCCTGGGAACCTGCCCTGTGTCTTCGCCCCGCCCCCTGCCCATCAGCCCTGGGGGGGGCCCCCTTGGCGCCGTCCGGCGAGCCCGAGCCCCGCATCGCTGCGGAGCCTGGACTTTGTCGGAAGCGGGAGCCGAAGCCGCTGCTGCCCGCGAAAGCGGCGGCTGAGATCCTGACGGGCGCCTCCACCCCGGCGCCCGCTGAGCCCTGGCACCTCGGACCCAGGGCCATGGCGCTCCGTGGGCGGGAACGTACCGGGAGGACCACGCGGGAGATCACCGATGGGCACCCTGGGCTCGATGATTTCGCTACCCGCTCCCTCTTCCAGTCTGCGGCTAGGATCCAGCCCTTTCCCCCGCACGAGCTCCCACCGCTCTGGGACCAGCGGAACTCTAGCTTCGGGCTCGAACGGGGAGCGGGAAAGCAGGCGTCACAAGCTTTTGGGATCCGAGGGAGATCCCCGGACTTCGACACCATCGGCCGTCGCCTGCTTTCCACGCCTTTTTCGGTCTCTGCCGTGTCTCCCCCACCGGCAGGCAACCAAGAGGCTGCGGCGGCACAGGCGTCGGCAGCTGCAGCCGAGAGGCTGCATGGAAGAGGCGGCGACGGCAGCCAGGAGGCGGGGGGCCCCGGGAAAGCAGGCCGCACGCTCGGGGTTGCGGGTGGGGGAGGCTTAAGACAGGGGCTAGAGCTACAAGGACCCACCGACCGTGGGAGGCAAGAAGAGGACCCGGCGGCCGTCGGGCCTCAAGACCGCACGGTCGGGGCGACTTTCCACCCTCCAACTTCGGGCAGCGCAGGGTTATTCGAACAGGGCCTGGGGTTCCTGGCCCAGGGCTCTCCCACCGGCGCTGGCCACCTCCCGTGTCTGTGCATCCGTGTCCCACCAGGCATGGATGCAGCCTTGCCCTACCTCCCCCTGTGCGGC---------------------------------------------------------------------------------------------------------------------------------------------------------------------------------------------
>EquC_MEF2C_XM_001504623_XP_001504673_Equus_caballus
ATGGGGAGAAAAAAGATTCAGATTACAAGGATTATGGATGAACGTAACAGACAGGTGACATTTACGAAGAGGAAATTTGGGTTGATGAAGAAGGCTTATGAGCTGAGCGTGCTGTGTGACTGTGAGATCGCGCTGATCATCTTCAACAGCACCAACAAGCTGTTCCAGTACGCCAGCACTGACATGGACAAGGTGCTGCTCAAGTACACGGAGTACAACGAGCCGCACGAGAGCCGGACGAACTCAGACATCGTGGAGACGTTGAGAAAGAAGGGCCTTAATGGCTGTGACAGCCCAGATCCTGATGCAGACGATTCAGTAGGTCACAGCCCTGAGTCTGAGGACAAGTACAGGAAAATTAACGAAGATATTGATCTAATGATCAGCAGGCAAAGATTGTGTGCTGTCCCACCTCCCAACTTTGAGATGCCAGTCTCCATCCCAGTGTCCAGCCACAACAGTTTGGTATACAGCAACCCCGTCAGTTCACTGGGAAACCCCAACCTTTTGCCACTGGCCCACCCTTCTCTGCAGAGGAATAGTATGTCTCCTGGTGTAACACATCGACCTCCAAGTGCAGGTAACACAGGTGGTCTGATGGGTGGAGACCTCACATCCGGTGCAGGCACCAGTGCAGGGAACGGGTATGGCAATCCCCGAAACTCACCAGGTCTGCTGGTCTCACCTGGTAACTTGAACAAGAATATGCAAGCAAAATCTCCTCCCCCCATGAATTTAGGGATGAATAACCGTAAACCAGATCTCCGAGTTCTTATTCCACCAGGCAGCAAGAATACGATGCCGTCAGTGTCTGAGGATGTCGACCTGCTTTTGAATCAAAGGATAAACAACTCCCAGTCTGCTCAGTCATTGGCTACCCCAGTGGTTTCCGTAGCAACTCCTACTTTACCAGGACAAGGGATGGGAGGCTATCCATCAGCCATTTCAACAACATATGGTACCGAGTACTCTCTGAGTAGTGCAGACCTGTCTTCTCTGTCTGGGTTCAACACGGCCAGCGCACTCCATCTTGGGTCAGTAACTGGCTGGCAACAGCAACACCTACATAACATGCCGCCGTCCGCCCTCAGTCAGCTGGGAGCTTGCACTAGCACTCATTTATCTCAGAGTTCAAATCTCTCCCTGCCTTCTACTCAAAGCCTCAACATCAAGTCAGAACCTGTTTCTCCTCCTAGAGACCGTACCACCACCCCTTCGAGATACCCACAACACACGCGCCACGAGGCGGGGAGATCTCCTGTTGACAGCTTGAGCAGCTGTAGCAGTTCGTACGACGGGAGCGACCGAGAGGATCACCGGAACGAATTCCACTCCCCCATTGGACTCACCAGACCTTCGCCGGACGAAAGGGAAAGCCCCTCAGTCAAGCGCATGCGACTCTCTGAAGGATGGGCAACA------------------------------------------------------------------------------------------------------------------------------------------------------------------------------------------------------------------------------------------------------------------------------------------------------------------------------------------------------------------------------------------------------------------------------------------------------------------------------------------------------------------------------------------------------------------------------------------------------------------------------------------------------------------------------------------------------------------------------------------------------------------------------------------------------------------------------------------------------------------------------------------------------------------------------------------------------------------------------------
>EquC_MEF2A_XM_001489094_XP_001489144_Equus_caballus
ATGGGGCGGAAGAAAATACAAATCACACGCATAATGGATGAAAGGAACCGACAGGTCACTTTTACAAAGAGAAAGTTTGGATTAATGAAGAAAGCCTATGAACTTAGTGTGCTCTGTGACTGTGAAATAGCACTCATCATTTTCAACAGCTCTAACAAACTGTTTCAGTATGCCAGCACTGATATGGACAAAGTTCTTCTCAAGTATACAGAATATAATGAACCTCATGAAAGCAGAACCAACTCGGATATTGTTGAGGCTCTGAACAAGAAGGAACACAGAGGGTGCGACAGCCCAGACCCTGATACTTCCTATGTGCTAACTCCACATACAGAAGAAAAATATAAAAAAATTAATGAGGAATTTGATAATATGATGCGGAATCATAAAATCGCACCTGGTTTGCCACCTCAAAACTTCTCAATGTCTGTCACAGTCCCTGTGACCAGCCCTAATGCTTTGTCTTACACTAACCCAGGGAGTTCACTTGTGTCCCCATCTTTGGCAGCCAGCTCAACATTAGCAGATTCAAGTATGCTCTCTCCACCTCAAGCCACATTACATAGAAATGTATCCCCTGCAGCCCCTCAGAGACCACCAAGTACGGGCAGTGCAGGTGGGATGTTGAGCACTTCAGACCTCACAGTGCCAAATGGAGCTGGAAGCAGCCCAGTGGGGAATGGATTCGTAAACTCAAGAGCTTCTCCAAATTTGATTGGAACTACTGGTGCAAATAGTTTAGGCAAAGTTATGCCTACGAAGTCTCCCCCTCCTCCAGGGGGTGGCAATCTTGGAATGAACAATCGAAAACCAGATCTTCGAGTTGTCATCCCTCCTTCAAGCAAGGGCATGATGCCTCCTTTGTCGGAGGAAGAGGAATTGGAGTTGAACACCCAAAGGATAAGCAGTTCTCAAGCCACTCAACCTCTAGCTACCCCAGTAGTGTCTGTGACAACCCCAAGCTTGCCTCCACAGGGACTTGTGTACTCGGCGATGCCAACTGCCTACAACACTGATTACTCGCTGACTAGTGCCGACCTGTCAGCCCTGCAGGGCTTCAACTCCCCAGGAATGCTATCTCTGGGACAGGTGTCAGCCTGGCAGCAGCACCATTTAGGACAAGCAGCCCTCAGCTCTCTGGTTGCTGGAGGGCAGTTATCTCAGGGTTCAAATTTATCCATTAATACCAACCAAAACATCAACATTAAGTCAGAACCAATTTCACCTCCCCGGGATCGAATGACCCCATCAGGCTTCCAGCAGCAACAGCAGCAGCAACAGCAGCAGTCACAACCCCCCCAGCCTCAGCCCCAGCCTCAGCCCCGGCAGGAAATGGGGCGCTCCCCTGTGGACAGTCTGAGCAGCTCGAGCAGCTCCTATGATGGCAGTGACCGGGAGGATCCACGGGGCGACTTCCATTCTCCAATTGTGCTGGGCCGACCCCCAAACACTGAGGACAGAGAAAGCCCTTCTGTAAAGCGAATGAGGATGGACGCATGGGTGACC---------------------------------------------------------------------------------------------------------------------------------------------------------------------------------------------------------------------------------------------------------------------------------------------------------------------------------------------------------------------------------------------------------------------------------------------------------------------------------------------------------------------------------------------------------------------------------------------------------------------------------------------------------------------------------------------------------------------------------------------------------------------------------------------------------------------------------------------------------------------------------------------
>EquC_MEF2D_XM_001915712_XP_001915747_Equus_caballus
ATGGGGAGGAAAAAGATTCAGATCCAGCGAATCACTGATGAGCGGAACCGACAGGTGACATTCACTAAGCGGAAGTTCGGGCTGATGAAGAAGGCCTATGAGCTGAGCGTGCTATGCGACTGCGAGATCGCGCTCATCATCTTCAACCACTCCAACAAGCTGTTCCAGTACGCCAGCACCGACATGGACAAGGTGCTGCTCAAGTATACAGAGTACAACGAGCCGCACGAGAGCCGCACCAACGCCGACATCATCGAGACCCTGAGGAAGAAGGGCTTCAACGGCTGCGACAGCCCAGAGCCCGACGGGGAGGACTCGCTGGAACAGAGCCCCCTGCTGGAGGACAAGTACCGGCGCGCCAGCGAGGAGCTCGACGGGCTCTTCCGGCGCTATGGGTCAGCTGTCCCGGCCCCCAACTTTGCCATGCCCGTCACGGTGCCCGTGTCCAATCAGAGCTCACTGCAGTTCAGCAATCCCAGCGGCTCCCTGGTCACCCCTTCCCTGGTGACGTCATCCCTCACGGACCCACGGCTCCTGTCTCCCCAGCAGCCAGCACTACAGAGGAACAGTGTATCTCCCGGCCTGCCCCAGCGGCCAGCCAGTGCGGGGGCCATGCTGGGAGGGGACCTCACCAGTGCTAACGGAGCCTGCCCCAGCCCTGTCGGGAATGGCTACGTTAGTGCTCGGGCTTCCCCTGGCCTCCTCCCTGTGGCTAATGGCAACAGCCTAAACAAGGTCATCCCTGCCAAGTCTCCGCCCCCACCCACCCACAGCGCCCAGCTTGGAGCCCCAAGCCGCAAGCCTGACCTGAGGGTCATCACTTCCCAGGGAGGGAAGGGGTTGATGCATCACTTGACTGAGGACCATTTAGATCTGAACAACGCCCAGCGCCTTGGGGTCTCCCAGTCTACCCACTCGCTCACCACCCCAGTGGTTTCCGTGGCAACACCAAGTTTACTCAGCCAGGGCCTCCCCTTTTCTTCCATGCCCACCGCCTACAACACAGATTATCAGTTGACCAGTGCAGAGCTCTCCTCCTTACCATCCTTCAGTTCGCCCGGGGGGCTCTCCAGCCCGGGCAGCCCCCTGCCGCATGTGGGTGCTGCTCTCACGGTCACCACCCACCCCCACATCAGCATCAAGTCGGAACCAGTGTCCCCAAGCCGTGAGCGCAGCCCTGCGCCTCCCCCTCCAGCTGTGTTCCCAGCCACCCGCCCTGAGCCTGGCGATGGTCTCAGCAGCCCGGCTGGGGGCTCCTATGAGACGGGGGACCGGGATGATGGACGGGGGGACTTCGGGCCCACACTGGGCCTGCTGCGCCCAGCCCCAGAGCCTGAGGCTGAGGGCTCAGCTGTGAAGAGGATGCGGCTCGATACCTGGCCCCCACCAGCGGGCGACCGGGAGGCTGTGGCGGCGCTGGCGGCGGCGGTGGCGGCGGCAGCGGAGGGGCTGCGTGGAAGAGGCGGCGGCGGCAGCCAGGAGGCGGGGTTGGTTGTTATCTTTGGTTATCTAGCTGTA---------------------------------------------------------------------------------------------------------------------------------------------------------------------------------------------------------------------------------------------------------------------------------------------------------------------------------------------------------------------------------------------------------------------------------------------------------------------------------------------------------------------------------------------------------------------------------------------------------------------------------------------------------------------------------------------------------------------------------------------------------------------------------------------------------------------------------------------------------------------------------
>EquC_MEF2B_XM_001915287_XP_001915322_Equus_caballus
ATGGGGAGGAAAAAAATCCAGATTTCACGCATTCTGGACCAAAGGAATCGGCAGGTGACATTTACCAAGCGGAAGTTCGGGCTGATGAAGAAAGCCTACGAGCTGAGCGTGCTCTGCGACTGTGAGATTGCCCTCATCATCTTCAACAGCGCCAACCGCCTCTTCCAGTACGCCAGCACAGACATGGACCGCGTGCTCCTCAAGTACACGGAGTACAGTGAGCCCCACGAGAGCCGCACCAACACCGACATCCTCGAGACACTGAAGCGGAGGGGTGTGGGCCTCGATGGACCAGAGCTGGACCCAGATGAGGGGCCTGAGGGGCCAGGAGAGAAGCTGCGGAGGCTGGCAGGTGATGGGGGTGACCCAGCCTTGCCCCGACCCCGACTCTATCCAGCAGCCCCAACTATGCCCAGCCCGGACATGGTCTATGGGGCCCTGCCCCCACCAGGCTGTGAACCCAGTGGGCTCGGAGAGGCCCTGTCCGCTCAGAGCCGCCCATCCCCCTTCAGGCCAGCAGCCCCCAAAGCGGGGCCCCCAGGCCTGGCACACCCTCTCTTCTCGCCGAGCCACCTCGCCAGCAAGACACCACCTCCCCTGTACCTGGCAGCGGACGGGCGGAGGCCAGACCTGCCTGGTGGCTTGGCCGGGGCCCGGGGGGGACTGAGTACCTCGAGAGGCCTCTATGGGAGCCTGCAGAGTCCAGGCTCCGCGGCAGCCCCAGGCCCTCCGCTCGGAAGCTTCCCCTTCCTCCCTGCAGGCCCCCCAGAATATGGCCTGGGAGACCCTCCTCCACCCCCCGGCTTGCTGCAGCCCCCCACTCTGGCCCCCTGGCAGCCCTCGAGGGGTGATGGGCCCCCAGCCGGCCCCGCTCAGCCCAGCGGGGGCCGCAGCCATGGGCGAGAAGGGCCCTAC------------------------------------------------------------------------------------------------------------------------------------------------------------------------------------------------------------------------------------------------------------------------------------------------------------------------------------------------------------------------------------------------------------------------------------------------------------------------------------------------------------------------------------------------------------------------------------------------------------------------------------------------------------------------------------------------------------------------------------------------------------------------------------------------------------------------------------------------------------------------------------------------------------------------------------------------------------------------------------------------------------------------------------------------------------------------------------------------------------------------------------------------------------------------------------------------------------------------------------------------------------------------------------------------------------------------------------------------------------------------------------------------------------------------------------------------------------------------------------------------------------
>PonA_MEF2C_NM_001134197_NP_001127669_Pongo_abelii
ATGGGGAGAAAAAAGATTCAGATTACGAGGATTATGGATGAACGTAACAGACAGGTGACATTTACAAAGAGGAAATTTGGGTTGATGAAGAAGGCTTACGAGCTGAGCGTGCTGTGTGACTGTGAGATTGCGCTGATCATCTTCAACAGCACCAACAAGCTGTTCCAGTATGCCAGCACCGACATGGACAAAGTGCTTCTCAAGTACACGGAGTACAATGAGCCGCATGAGAGCCGGACAAACTCAGACATCGTGGAGACGTTGAGAAAGAAGGGCCTTAATGGCTGTGACAGCCCAGACCCCGATGCAGACGATTCCGTAGGTCACAGCCCTGAGTCTGAGGACAAGTACAGGAAAATTAACGAAGATATCGATCTAATGATCAGCAGGCAAAGATTGTGTGCTGTTCCACCTCCCAACTTCGAGATGCCAGTCTCCATCCCAGTGTCCAGCCACAACAGTTTGGTGTACAGCAACCCTGTCAGCTCACTGGGAAACCCCAACCTTTTGCCACTGGCTCACCCTTCTCTGCAGAGGAATAGTATGTCTCCTGGTGTAACACATCGACCTCCAAGTGCAGGTAACACAGGTGGTCTGATGGGTGGAGACCTCACATCTGGTGCAGGCACCAGTGCAGGGAACGGGTATGGCAATCCCCGAAACTCACCAGGTCTGCTGGTCTCACCTGGTAACTTGAACAAGAATATGCAAGCAAAATCTCCTCCCCCAATGAATTTAGGAATGAATAACCGTAAACCAGATCTCCGAGTTCTTATTCCACCTGGCAGCAAGAATACGATGCCATCAGTGTCTGAGGATGTCGACCTGCTTTTGAATCAAAGGATAAATAACTCCCAGTCGGCTCAGTCATTGGCTACCCCAGTGGTTTCCGTAGCAACTCCTACTTTACCAGGACAAGGAATGGGAGGATATCCATCAGCCATTTCAACAACATATGGTACCGAGTACTCTCTGAGTAGTGCAGACCTGTCATCTCTGTCTGGGTTTAACACCGCCAGCGCTCTTCACCTTGGTTCAGTAACTGGCTGGCAACAGCAACACCTACATAACATGCCACCATCTGCCCTCAGTCAATTGGGAGCTTGCACTAGCACTCATTTATCTCAGAGTTCAAATCTCTCCCTGCCTTCTACTCAAAGCCTCAACATCAAGTCAGAACCTGTTTCTCCTCCTAGAGACCGTACCACCACCCCTTCGAGATACCCACAACACACGCGCCACGAGGCGGGGAGATCTCCTGTTGACAGCTTGAGCAGCTGTAGCAGTTCGTACGACGGGAGCGACCGAGAGGATCACCGGAACGAATTCCACTCCCCCATTGGACTCACCAGACCTTCGCCGGACGAAAGGGAAAGTCCCTCAGTCAAGCGCATGCGACTTTCTGAAGGATGGGCAACA------------------------------------------------------------------------------------------------------------------------------------------------------------------------------------------------------------------------------------------------------------------------------------------------------------------------------------------------------------------------------------------------------------------------------------------------------------------------------------------------------------------------------------------------------------------------------------------------------------------------------------------------------------------------------------------------------------------------------------------------------------------------------------------------------------------------------------------------------------------------------------------------------------------------------------------------------------------------------------
>PonA_MEF2A_NM_001131294_NP_001124766_Pongo_abelii
ATGGGGCGGAAGAAAATACAAATCACACGCATAATGGATGAAAGGAACCGACAGGTCACTTTTACAAAGAGAAAATTTGGATTAATGAAGAAAGCCTATGAACTTAGTGTGCTCTGTGACTGTGAAATAGCACTCATCATTTTCAACAGCTCTAACAAACTGTTTCAATATGCTAGCACTGATATGGACAAAGTTCTTCTCAAGTATACAGAATATAATGAACCTCATGAAAGCAGAACCAACTCGGATATTGTTGAGACTTTAAGAAAGAAAGGCCTTAATGGTTGTGAGAGCCCTGATGCTGACGATTACTTTGAGCACAGTCCACTCTCGGAGGACAGATTCAGCAAACTAAATGAAGATAGTGATTTTATTTTCAAACGAGGCCCTCCTGGTTTGCCACCTCAGAACTTTTCAATGTCTGTCACAGTTCCAGTGACCAGCCCCAATGCTTTGTCCTACACTAACCCAGGGAGTTCACTGGTATCCCCATCTTTGGCAGCCAGCTCAACGTTAACAGATTCAAGCATGCTCTCTCCACCTCAAACCACATTACATAGAAATGTGTCTCCTGGAGCTCCTCAGAGACCACCAAGTACTGGCAATGCAGGTGGGATGTTGAGCACCACAGACCTCATAGTGCCAAATGGAGCTGGGAGCAGCCCAGTGGGGAATGGATTTGTAAACTCAAGAGCCTCTCCAAATTTGATTGGAGCTACTGGTGCAAATAGTTTAGGCAAAGTTATGCCTACAAAGTCTCCCCCTCCACCAGGTGGTGGTAATCTTGGAATGAACAGTAGAAAACCAGATCTTCGAGTTGTCATCCCCCCTTCAAGCAAGGGCATGATGCCTCCACTAAATACCCAAAGGATAAGTAGTTCTCAAGCCACTCAACCTCTTGCTACCCCAGTCGTGTCTGTGACAACCCCAAGCTTGCCTCCGCAAGGACTTGTGTACTCAGCAATGCCGACTGCCTACAACACTGATTATTCACTGACCAGCGCTGACCTGTCAGCCCTTCAAGGCTTCAACTCGCCAGGAATGCTGTCGCTGGGACAGGTGTCGGCCTGGCAGCAGCACCACCTAGGACAAGCAGCCCTCAGCTCTCTTGTTGCTGGAGGGCAGTTATCTCAGGGTTCCAATTTATCCATTAATACCAACCAAAACATCAACATTAAGTCCGAACCGATTTCACCTCCTCGGGATCGTATGACCCCATCGGGCTTCCAGCAGCAGCAGCAGCAGCAGCAGCAGCCGCCGCCGCCGCCACCACAGCCACAACCCCCGCAGCCCCAGCCCCGACAGGAAATGGGGCGCTCCCCTGTGGACAGTCTGAGCAGCTCTAGTAGCTCCTATGATGGCAGTGATCGGGAGGATCCACGGGGCGACTTCCATTCTCCAATTGTGCTTGGCCGGCCCCCAAACACTGAGGACAGAGAAAGCCCTTCTGTAAAGCGAATGAGGATGGACGCGTGGGTGACC---------------------------------------------------------------------------------------------------------------------------------------------------------------------------------------------------------------------------------------------------------------------------------------------------------------------------------------------------------------------------------------------------------------------------------------------------------------------------------------------------------------------------------------------------------------------------------------------------------------------------------------------------------------------------------------------------------------------------------------------------------------------------------------------------------------------------------------------------------------------------------------------------------------------
>PonA_MEF2D_XM_002810025_XP_002810071_Pongo_abelii
ATGGGGAGGAAAAAGATTCAGATCCAGCGAATCACCGATGAGCGGAACCGACAGGTGACTTTCACCAAGCGGAAGTTTGGCCTGATGAAGAAGGCGTATGAGCTGAGTGTGCTATGTGACTGCGAGATCGCACTCATCATCTTCAACCACTCCAACAAGCTGTTCCAGTATGCCAGCACCGACATGGACAAGGTGCTGCTCAAGTACACGGAATACAATGAGCCACACGAGAGCCGCACCAACGCCGACATCATCGAGACCCTGAGGAAGAAGGGCTTCAACGGCTGCGACAGCCCCGAGCCCGACGGGGAGGACTCGCTGGAACAGAGCCCCCTGCTGGAGGACAAGTACCGGCGCGCCAGCGAGGAGCTCGACGGGCTCTTCCGGCGCTATGGGTCAGCTGTCCCGGCCCCCAACTTTGCCATGCCTGTCACGGTGCCCGTGTCCAATCAGAGCTCACTGCAGTTCAGCAATCCCAGCGGCTCCCTGGTCACCCCTTCCCTGGTGACGTCATCCCTCACGGACCCGCGGCTCCTGTCCCCCCAGCAGCCAGCACTACAGAGGAACAGTGTGTCTCCTGGCCTGCCCCAGCGGCCAGCTAGTGCGGGGGCCATGCTGGGGGGTGACCTGAACAGTGCTAACGGAGCCTGTCCCAGCCCTGTCGGGAATGGCTACGTCAGTGCTCGGGCTTCCCCTGGCCTCCTCCCTGTGGCCAATGGCAACAGCCTAAACAAGGTCATCCCTGCCAAGTCTCCACCCCCACCCACCCACAGCACCCAGCTTGGAGCCCCCAGCCGCAAGCCCGACCTGCGAGTCATCACTTCCCAGGCAGGAAAGGGGTTAATGCATCACTTGACTGAGGACCATTTAGATCTGAACAATGTCCAGCGCCTTGGGGTCTCCCAGTCTACCCATTCGCTCACCACCCCAGTGGTTTCTGTGGCAACGCCGAGTTTACTCAGCCAGGGCCTCCCCTTCTCTTCCATGCCCACTGCCTACAACACAGATTACCAGTTGACCAGTGCAGAGCTCTCCTCCTTACCAGCCTTTAGTTCACCTGGGGGGCTGTCGCTAGGCAATGTCACTGCCTGGCAACAGCCACAGCAGCCCCAGCAGCCGCAGCAGCCACAGCCTCCACAGCAGCAGCCACCGCAGCCACAGCAGCCACAGCCACAGCAGCCTCAGCAGCCGCAACAGCCACCTCAGCAACAGTCCCACCTGGTCCCTGTATCTCTCAGCAACCTCATCCCGGGCAGCCCCCTGCCCCACGTGGGTGCTGCCCTCACAGTCACCACCCACCCCCACATCAGCATCAAGTCAGAACCGGTGTCCCCAAGCCGTGAGCGCAGCCCTGCGCCTCCCCCTCCAGCTGTGTTCCCAGCTGCCCGCCCTGAGCCTGGCGATGGTCTCAGCAGCCCAGCCGGGGGATCCTATGAGACGGGGGACCGGGATGACGGACGGGGGGACTTCGGGCCCACACTGGGCCTGCTGCGCCCAGCCCCAGAGCCTGAGGCTGAGGGCTCAGCTGTGAAGAGGATGCGGCTTGATACCTGGGTACTG---------------------------------------------------------------------------------------------------------------------------------------------------------------------------------------------------------------------------------------------------------------------------------------------------------------------------------------------------------------------------------------------------------------------------------------------------------------------------------------------------------------------------------------------------------------------------------------------------------------------------------------------------------------------------------------------------------------------------------------------------------------------------------------------------------------------------------------
>PonA_MEF2B_XM_002828955_XP_002829001_Pongo_abelii
ATGGGGAGGAAAAAAATCCAGATCTCCCGCATCCTGGACCAAAGGAATCGGCAGGTGACATTCACCAAGCGGAAATTCGGGCTGATGAAGAAGGCCTATGAACTGAGCGTGCTCTGTGACTGTGAGATAGCCCTCATCATCTTCAACAGTGCCAACCGCCTCTTCCAGTATGCCAGCACAGACATGGACCGCGTGCTGCTGAAGTACACGGAGTACAGTGAGCCCCACGAGAGCCGCACCAACACTGACATCCTCGAGACGCTGAAGCGGAGGGGCATTGGCCTCGATGGGCCAGAGCTGGAGCCAGATGAAGGGCCTGAGGAGCCAGGAGAGAAGTTTCGGAGGCTGGCAGGCGAAGGGGGTGATCCGGCCTTGCCCCGACCCCGGCTGTATCCTGCAGCTCCTGCTATGCCCAGCCCAGACGTGGTATACGGGGCCTTACCGCCACCAGGCTGTGACCCCAGTGGGCTTGGGGAAGCACTGCCTGCCCAGAGCCGCCCATCTCCCTTCCGACCAGCAGCCCCCAAAGCCGGGCCCCCAGGCCTGGTGCACCCTCTCTTCTCACCAAGCCACCTCACCAGCAAGACACCACCCCCACTGTACCTGCCGACGGAAGGGCGGAGGTCAGACCTGCCTGGTGGCCTGGCTGGGCCCCGAGGGGGACTAAACACCTCCAGAAGCCTCTACAGTGGCCTGCAGAACCCCTGCTCCACTGCAACCCCCGGACCCCCGCTGGGGAGCTTCCCCTTCCTCCCCGGAGGCCCCCCAGTGGGGGCCGAAGCCTGGGCGAGGAGGGTCCCCCAACCCGCGGCGCCTCCCCGCCGACCCCCCCAGTCAGCATCAAGTCCGAGCGCCTCTCTCCGGCCCCCGGGGGCCCCGGCGACTTTCCTAAGACCTTCCCCTACCCCTTGCTCCTCGCCCGGTCCCTGGCAGAGCCTCTGCGGCCCGGGCCCGTCCTGCGCCGGCTGCCCTTGGCCGACGGCTGGCCCCGGTAGGAGACCACCCGGTGGCACCGGCCCAGAGCGCTCGCCAGGTACGGCGAGGGCACGTGGAGACCCCACCTCCCTCCAGGCCTCTTCAGAGAAGACCCAACAG------------------------------------------------------------------------------------------------------------------------------------------------------------------------------------------------------------------------------------------------------------------------------------------------------------------------------------------------------------------------------------------------------------------------------------------------------------------------------------------------------------------------------------------------------------------------------------------------------------------------------------------------------------------------------------------------------------------------------------------------------------------------------------------------------------------------------------------------------------------------------------------------------------------------------------------------------------------------------------------------------------------------------------------------------------------------------------------------------------------------------------------------------------------------------------------------------------------------------------------------------------------------------------------------------------------------
>HomS_MEF2A_NM_001171894_NP_001165365_Homo_sapiens
ATGGGGCGGAAGAAAATACAAATCACACGCATAATGGATGAAAGGAACCGACAGGTCACTTTTACAAAGAGAAAGTTTGGATTAATGAAGAAAGCCTATGAACTTAGTGTGCTCTGTGACTGTGAAATAGCACTCATCATTTTCAACAGCTCTAACAAACTGTTTCAATATGCTAGCACTGATATGGACAAAGTTCTTCTCAAGTATACAGAATATAATGAACCTCATGAAAGCAGAACCAACTCGGATATTGTTGAGACTTTAAGAAAGAAAGGCCTTAATGGTTGTGAGAGCCCTGATGCTGACGATTACTTTGAGCACAGTCCACTCTCGGAGGACAGATTCAGCAAACTAAATGAAGATAGTGATTTTATTTTCAAACGAGGCCCTCCTGGTCTGCCACCTCAGAACTTTTCAATGTCTGTCACAGTTCCAGTGACCAGCCCCAATGCTTTGTCCTACACTAACCCAGGGAGTTCACTGGTGTCCCCATCTTTGGCAGCCAGCTCAACGTTAACAGATTCAAGCATGCTCTCTCCACCTCAAACCACATTACATAGAAATGTGTCTCCTGGAGCTCCTCAGAGACCACCAAGTACTGGCAATGCAGGTGGGATGTTGAGCACTACAGACCTCACAGTGCCAAATGGAGCTGGAAGCAGTCCAGTGGGGAATGGATTTGTAAACTCAAGAGCTTCTCCAAATTTGATTGGAGCTACTGGTGCAAATAGCTTAGGCAAAGTCATGCCTACAAAGTCTCCCCCTCCACCAGGTGGTGGTAATCTTGGAATGAACAGTAGGAAACCAGATCTTCGAGTTGTCATCCCCCCTTCAAGCAAGGGCATGATGCCTCCACTAAATACCCAAAGGATCAGTAGTTCTCAAGCCACTCAACCTCTTGCTACCCCAGTCGTGTCTGTGACAACCCCAAGCTTGCCTCCGCAAGGACTTGTGTACTCAGCAATGCCGACTGCCTACAACACTGATTATTCACTGACCAGCGCTGACCTGTCAGCCCTTCAAGGCTTCAACTCGCCAGGAATGCTGTCGCTGGGACAGGTGTCGGCCTGGCAGCAGCACCACCTAGGACAAGCAGCCCTCAGCTCTCTTGTTGCTGGAGGGCAGTTATCTCAGGGTTCCAATTTATCCATTAATACCAACCAAAACATCAGCATCAAGTCCGAACCGATTTCACCTCCTCGGGATCGTATGACCCCATCGGGCTTCCAGCAGCAGCAGCAGCAGCAGCAGCAGCAGCAGCCGCCGCCACCACCGCAGCCCCAGCCACAACCCCCGCAGCCCCAGCCCCGACAGGAAATGGGGCGCTCCCCTGTGGACAGTCTGAGCAGCTCTAGTAGCTCCTATGATGGCAGTGATCGGGAGGATCCACGGGGCGACTTCCATTCTCCAATTGTGCTTGGCCGACCCCCAAACACTGAGGACAGAGAAAGCCCTTCTGTAAAGCGAATGAGGATGGACGCGTGGGTGACC------------------------------------------------------------------------------------------------------------------------------------------------------------------------------------------------------------------------------------------------------------------------------------------------------------------------------------------------------------------------------------------------------------------------------------------------------------------------------------------------------------------------------------------------------------------------------------------------------------------------------------------------------------------------------------------------------------------------------------------------------------------------------------------------------------------------------------------------------------------------------------------------------------
>HomS_MEF2D_NM_005920_NP_005911_Homo_sapiens
ATGGGGAGGAAAAAGATTCAGATCCAGCGAATCACCGACGAGCGGAACCGACAGGTGACTTTCACCAAGCGGAAGTTTGGCCTGATGAAGAAGGCGTATGAGCTGAGCGTGCTATGTGACTGCGAGATCGCACTCATCATCTTCAACCACTCCAACAAGCTGTTCCAGTACGCCAGCACCGACATGGACAAGGTGCTGCTCAAGTACACGGAGTACAATGAGCCACACGAGAGCCGCACCAACGCCGACATCATCGAGACCCTGAGGAAGAAGGGCTTCAATGGCTGCGACAGCCCCGAGCCCGACGGGGAGGACTCGCTGGAACAGAGCCCCCTGCTGGAGGACAAGTACCGACGCGCCAGCGAGGAGCTCGACGGGCTCTTCCGGCGCTATGGGTCAACTGTCCCGGCCCCCAACTTTGCCATGCCTGTCACGGTGCCCGTGTCCAATCAGAGCTCACTGCAGTTCAGCAATCCCAGCGGCTCCCTGGTCACCCCTTCCCTGGTGACATCATCCCTCACGGACCCGCGGCTCCTGTCCCCCCAGCAGCCAGCACTACAGAGGAACAGTGTGTCTCCTGGCCTGCCCCAGCGGCCAGCTAGTGCGGGGGCCATGCTGGGGGGTGACCTGAACAGTGCTAACGGAGCCTGCCCCAGCCCTGTTGGGAATGGCTACGTCAGTGCTCGGGCTTCCCCTGGCCTCCTCCCTGTGGCCAATGGCAACAGCCTAAACAAGGTCATCCCTGCCAAGTCTCCGCCCCCACCTACCCACAGCACCCAGCTTGGAGCCCCCAGCCGCAAGCCCGACCTGCGAGTCATCACTTCCCAGGCAGGAAAGGGGTTAATGCATCACTTGACTGAGGACCATTTAGATCTGAACAATGCCCAGCGCCTTGGGGTCTCCCAGTCTACTCATTCGCTCACCACCCCAGTGGTTTCTGTGGCAACGCCGAGTTTACTCAGCCAGGGCCTCCCCTTCTCTTCCATGCCCACTGCCTACAACACAGATTACCAGTTGACCAGTGCAGAGCTCTCCTCCTTACCAGCCTTTAGTTCACCTGGGGGGCTGTCGCTAGGCAATGTCACTGCCTGGCAACAGCCACAGCAGCCCCAGCAGCCGCAGCAGCCACAGCCTCCACAGCAGCAGCCACCGCAGCCACAGCAGCCACAGCCACAGCAGCCTCAGCAGCCGCAACAGCCACCTCAGCAACAGTCCCACCTGGTCCCTGTATCTCTCAGCAACCTCATCCCGGGCAGCCCCCTGCCCCACGTGGGTGCTGCCCTCACAGTCACCACCCACCCCCACATCAGCATCAAGTCAGAACCGGTGTCCCCAAGCCGTGAGCGCAGCCCTGCGCCTCCCCCTCCAGCTGTGTTCCCAGCTGCCCGCCCTGAGCCTGGCGATGGTCTCAGCAGCCCAGCCGGGGGATCCTATGAGACGGGAGACCGGGATGACGGACGGGGGGACTTCGGGCCCACACTGGGCCTGCTGCGCCCAGCCCCAGAGCCTGAGGCTGAGGGCTCAGCTGTGAAGAGGATGCGGCTTGATACCTGGACATTAAAG------------------------------------------------------------------------------------------------------------------------------------------------------------------------------------------------------------------------------------------------------------------------------------------------------------------------------------------------------------------------------------------------------------------------------------------------------------------------------------------------------------------------------------------------------------------------------------------------------------------------------------------------------------------------------------------------------------------------------------------------------------------------------------------------------------------------------------
>HomS_MEF2B_NM_001145785_NP_001139257_Homo_sapiens
ATGGGGAGGAAAAAAATCCAGATCTCCCGCATCCTGGACCAAAGGAATCGGCAGGTGACGTTCACCAAGCGGAAGTTCGGGCTGATGAAGAAGGCCTATGAGCTGAGCGTGCTCTGTGACTGTGAGATAGCCCTCATCATCTTCAACAGCGCCAACCGCCTCTTCCAGTATGCCAGCACGGACATGGACCGTGTGCTGCTGAAGTACACAGAGTACAGCGAGCCCCACGAGAGCCGCACCAACACTGACATCCTCGAGACGCTGAAGCGGAGGGGCATTGGCCTCGATGGGCCAGAGCTGGAGCCGGATGAAGGGCCTGAGGAGCCAGGAGAGAAGTTTCGGAGGCTGGCAGGCGAAGGGGGTGATCCGGCCTTGCCCCGACCCCGGCTGTATCCTGCAGCTCCTGCTATGCCCAGCCCAGATGTGGTATACGGGGCCTTACCGCCACCAGGCTGTGACCCCAGTGGGCTTGGGGAAGCACTGCCCGCCCAGAGCCGCCCATCTCCCTTCCGACCAGCAGCCCCCAAAGCCGGGCCCCCAGGCCTGGTGCACCCTCTCTTCTCACCAAGCCACCTCACCAGCAAGACACCACCCCCACTGTACCTGCCGACGGAAGGGCGGAGGTCAGACCTGCCTGGTGGCCTGGCTGGGCCCCGAGGGGGACTAAACACCTCCAGAAGCCTCTACAGTGGCCTGCAGAACCCCTGCTCCACTGCAACTCCCGGACCCCCACTGGGGAGCTTCCCCTTCCTCCCCGGAGGCCCCCCAGAATATGGCCTGGGAGACCCTCCACCGCCCCCTGGCTTGTTGCAGCCCCCCACCCTGGCCCCCTGGCAGCCCTCGAGGGGTGATGGGCCCCCCGCCGTGTCCTCCCAGCCCAGTGGGGGCCGAAGCCTGGGCGAGGAGGGTCCCCCAACCCGCGGCGCCTCCCCGCCGACCCCCCCAGTCAGCATCAAGTCTGAGCGCCTCTCTCCGGCCCCCGGGGGCCCCGGCGACTTTCCTAAGACCTTCCCCTATCCCTTGCTCCTCGCCCGGTCCCTGGCAGAGCCTCTGCGGCCTGGGCCCGCCCTGCGCCGGCTGCCCTTGGCCGACGGCTGGCCCCGG---------------------------------------------------------------------------------------------------------------------------------------------------------------------------------------------------------------------------------------------------------------------------------------------------------------------------------------------------------------------------------------------------------------------------------------------------------------------------------------------------------------------------------------------------------------------------------------------------------------------------------------------------------------------------------------------------------------------------------------------------------------------------------------------------------------------------------------------------------------------------------------------------------------------------------------------------------------------------------------------------------------------------------------------------------------------------------------------------------------------------------------------------------------------------------------------------------------------------------------------------------------------------------------------------------------
>HomS_MEF2C_NM_001193347_NP_001180276_Homo_sapiens
ATGGGGAGAAAAAAGATTCAGATTACGAGGATTATGGATGAACGTAACAGACAGGTGACATTTACAAAGAGGAAATTTGGGTTGATGAAGAAGGCTTATGAGCTGAGCGTGCTGTGTGACTGTGAGATTGCGCTGATCATCTTCAACAGCACCAACAAGCTGTTCCAGTATGCCAGCACCGACATGGACAAAGTGCTTCTCAAGTACACGGAGTACAACGAGCCGCATGAGAGCCGGACAAACTCAGACATCGTGGAGACGTTGAGAAAGAAGGGCCTTAATGGCTGTGACAGCCCAGACCCCGATGCGGACGATTCCGCATTGAACAAGAAAGAAAACAAAGGCTGTGAAAGCCCCGATCCCGACTCCTCTTATGCACTCACCCCACGCACTGAAGAAAAATACAAAAAAATTAATGAAGAATTTGATAATATGATCAAGAGTCATAAAATTCCTGCTGTTCCACCTCCCAACTTCGAGATGCCAGTCTCCATCCCAGTGTCCAGCCACAACAGTTTGGTGTACAGCAACCCTGTCAGCTCACTGGGAAACCCCAACCTATTGCCACTGGCTCACCCTTCTCTGCAGAGGAATAGTATGTCTCCTGGTGTAACACATCGACCTCCAAGTGCAGGTAACACAGGTGGTCTGATGGGTGGAGACCTCACGTCTGGTGCAGGCACCAGTGCAGGGAACGGGTATGGCAATCCCCGAAACTCACCAGGTCTGCTGGTCTCACCTGGTAACTTGAACAAGAATATGCAAGCAAAATCTCCTCCCCCAATGAATTTAGGAATGAATAACCGTAAACCAGATCTCCGAGTTCTTATTCCACCAGGCAGCAAGAATACGATGCCATCAGTGTCTGAGGATGTCGACCTGCTTTTGAATCAAAGGATAAATAACTCCCAGTCGGCTCAGTCATTGGCTACCCCAGTGGTTTCCGTAGCAACTCCTACTTTACCAGGACAAGGAATGGGAGGATATCCATCAGCCATTTCAACAACATATGGTACCGAGTACTCTCTGAGTAGTGCAGACCTGTCATCTCTGTCTGGGTTTAACACCGCCAGCGCTCTTCACCTTGGTTCAGTAACTGGCTGGCAACAGCAACACCTACATAACATGCCACCATCTGCCCTCAGTCAGTTGGGAGCTTGCACTAGCACTCATTTATCTCAGAGTTCAAATCTCTCCCTGCCTTCTACTCAAAGCCTCAACATCAAGTCAGAACCTGTTTCTCCTCCTAGAGACCGTACCACCACCCCTTCGAGATACCCACAACACACGCGCCACGAGGCGGGGAGATCTCCTGTTGACAGCTTGAGCAGCTGTAGCAGTTCGTACGACGGGAGCGACCGAGAGGATCACCGGAACGAATTCCACTCCCCCATTGGACTCACCAGACCTTCGCCGGACGAAAGGGAAAGTCCCTCAGTCAAGCGCATGCGACTTTCTGAAGGATGGGCAACA------------------------------------------------------------------------------------------------------------------------------------------------------------------------------------------------------------------------------------------------------------------------------------------------------------------------------------------------------------------------------------------------------------------------------------------------------------------------------------------------------------------------------------------------------------------------------------------------------------------------------------------------------------------------------------------------------------------------------------------------------------------------------------------------------------------------------------------------------------------------------------------------------------------------------
>CalJ_MEF2C_XM_002744773_XP_002744819_Callithrix_jacchus
ATGGGGAGAAAAAAGATTCAGATTACGAGGATTATGGATGAACGTAACAGACAGGTGACATTTACGAAGAGGAAATTTGGGTTGATGAAGAAGGCTTACGAGCTGAGCGTGCTGTGTGACTGTGAGATTGCGCTGATCATCTTCAACAGCACCAACAAGCTGTTCCAGTATGCCAGCACCGATATGGACAAAGTGCTTCTCAAGTACACGGAGTACAATGAGCCGCATGAGAGCCGGACAAACTCAGACATCGTGGAGACGTTGAGAAAGAAGGGCCTTAATGGCTGTGACAGCCCAGACCCCGATGCGGACGATTCAGTAGGTCACAGCCCTGAGTCTGAGGACAAGTACAGGAAAATTAACGAAGATATTGATCTAATGATCAGCAGGCAAAGATTGTGTGCTGTTCCACCTCCCAACTTCGAGATGCCAGTCTCCATCCCAGTGTCCAGCCACAACAGTTTGGTGTACAGCAACCCTGTCAGCTCACTGGGAAACCCCAACCTTTTGCCACTGGCTCACCCTTCTCTGCAGAGGAATAGTATGTCTCCTGGTGTAACACATCGACCTCCAAGTGCAGGTAACACAGGTGGTCTGATGGGCGGAGACCTCACATCTGGTGCAGGCACCAGTGCAGGGAACGGGTATGGCAATCCCCGAAACTCACCAGGTCTGCTGGTCTCACCTGGTAACTTGAACAAGAATATGCAAGCAAAATCTCCTCCCCCAATGAATTTAGGAATGAATAACCGTAAACCAGATCTCCGAGTTCTTATTCCACCAGGCAGCAAGAATACGATGCCATCAGTGTCCGAGGATGTCGACCTGCTTTTGAATCAAAGGATAAATAACTCCCAGTCGGCTCAGTCGTTGGCTACCCCAGTGGTTTCCGTAGCAACTCCTACTTTACCAGGACAAGGAATGGGAGGATATCCATCAGCCATTTCAACAACATATGGTACCGAGTACTCTCTGAGTAGTGCAGACCTGTCATCTCTGTCTGGGTTTAACACCGCCAGCGCTCTTCACCTTGGTTCAGTAACTGGCTGGCAACAGCAACACCTACATAACATGCCACCATCTGCCCTCAGTCAATTGGGAGCTTGCACTAGCACTCATTTATCTCAGAGTTCAAATCTCTCCCTGCCTTCTACTCAAAGCCTCAACATCAAGTCAGAACCTGTTTCTCCTCCTAGAGACCGTACCACCACCCCTTCGAGATACCCACAACACACGCGCCACGAGGCGGGGAGATCTCCTGTTGACAGCTTGAGCAGCTGTAGCAGTTCGTACGACGGGAGCGACCGAGAGGATCACCGGAACGAATTCCACTCCCCCATTGGACTCACCAGACCTTCGCCGGACGAAAGGGAAAGTCCCTCAGTCAAGCGCATGCGACTTTCTGAAGGATGGGCAACA------------------------------------------------------------------------------------------------------------------------------------------------------------------------------------------------------------------------------------------------------------------------------------------------------------------------------------------------------------------------------------------------------------------------------------------------------------------------------------------------------------------------------------------------------------------------------------------------------------------------------------------------------------------------------------------------------------------------------------------------------------------------------------------------------------------------------------------------------------------------------------------------------------------------------------------------------------------------------------
>CalJ_MEF2A_XM_002749073_XP_002749119_Callithrix_jacchus
ATGGGGCGGAAGAAAATACAAATCACACGCATAATGGATGAAAGGAACCGACAGGTCACTTTTACAAAGAGAAAGTTTGGATTAATGAAGAAAGCCTATGAACTTAGTGTGCTCTGTGACTGTGAAATAGCACTCATCATTTTCAACAGCTCTAACAAACTGTTTCAATATGCTAGTACTGATATGGACAAAGTTCTTCTCAAGTATACAGAATATAATGAACCTCATGAGAGCAGAACCAACTCGGATATTGTTGAGACTTTAAGAAAGAAAGGCCTTAATGGTTGTGAGAGCCCTGATGCTGACGATTACTTTGAGCACAGTCCACTCTCGGAGGACAGATTCAGCAAACTAAATGAAGATAGTGATTTTATTTTCAAACGAGGCCCTCCTGGTTTGCCACCTCAGAACTTTTCAATGTCTGTCACAGTTCCAGTGACCAGCCCCAATGCTTTGTCCTACACTAACCCAGGGAGTTCACTGGTGTCCCCATCTTTGGCAGCCAGCTCAACATTAACAGATTCAAGCATGCTCTCTCCACCTCAAAGCACATTACATAGAAATGTGTCCCCCGGAGCTCCTCAGAGGCCACCAAGTACTGGCAATGCAGGTGGAATGTTGAGCACTACAGACCTCACAGTGCCAAATGGAGCTGGAAGCAGCCCAGTGGGAAATGGATTTGTAAACTCAAGAGCTTCTCCAAATTTGATTGGCGCTACTGGTGCAAATAGTTTAGGCAAAGTCATGCCTACAAAGTCTCCCCCTCCACCAGGTGGTGGTAATCTTGGAATGAACAGTAGAAAACCAGATCTTCGAGTTGTCATCCCCCCTTCAAGCAAGGGCATGATGCCTCCACTAAATACCCAAAGGATAAGCAGTTCTCAAGCCACTCAACCTCTTGCTACCCCAGTCGTGTCTGTGACAACCCCAAGCTTGCCTCCGCAGGGACTTGTGTACTCAGCAATGCCGACTGCCTACAACACTGATTATTCACTGACCAGTGCTGACCTGTCAGCCCTGCAAGGCTTCAACTCCCCAGGAATGCTGTCACTGGGACAGGTATCGGCCTGGCAGCAGCACCACCTAGGACAAGCAGCCCTCAGCTCTCTGGTTGCTGGAGGGCAGTTATCTCAGGGTTCCAATTTATCCATTAATACCAACCAAAACATCAACATTAAGTCTGAACCAATTTCGCCTCCCCGGGATCGAATGACCCCATCGGGCTTCCAGCAGCAGCAGCAGCAGCAGCCGCCGCCGCCGCAGCCACAGCCACAACCCCAGCAGCCCCAGCCCCGACAGGAAATGGGGCGCTCCCCTGTGGACAGTCTCAGCAGCTCCAGTAGCTCCTATGATGGCAGTGATCGGGAGGATCCACGGGGCGACTTCCATTCTCCAATTGTGCTTGGCCGACCCCCAAACGCTGAGGACAGAGAAAGCCCTTCTGTAAAGCGAATGAGGATGGACGCGTGGGTGACC---------------------------------------------------------------------------------------------------------------------------------------------------------------------------------------------------------------------------------------------------------------------------------------------------------------------------------------------------------------------------------------------------------------------------------------------------------------------------------------------------------------------------------------------------------------------------------------------------------------------------------------------------------------------------------------------------------------------------------------------------------------------------------------------------------------------------------------------------------------------------------------------------------------------------
>CalJ_MEF2D_XM_002760105_XP_002760151_Callithrix_jacchus
ATGGGGAGGAAAAAGATTCAGATCCAGCGAATCACCGATGAGCGGAACCGACAGGTGACTTTCACCAAGCGGAAGTTCGGCCTGATGAAGAAGGCGTATGAGCTGAGCGTGCTGTGCGACTGCGAGATCGCACTCATCATCTTCAACCACTCCAACAAGCTGTTCCAGTACGCCAGCACCGACATGGACAAGGTGCTGCTCAAGTACACGGAGTACAACGAGCCGCACGAGAGCCGCACCAACGCGGACATCATCGAGACCCTGAGGAAGAAGGGCTTCAACGGCTGCGACAGCCCGGAGCCCGACGGGGAGGACTCGCTGGAACAGAGCCCCCTGCTGGAGGACAAGTACCGGCGCGCCAGCGAGGAGCTCGACGGGCTCTTCCGGCGCTATGGGTCAGCTGTCCCGGCCCCCAACTTTGCCATGCCTGTCACGGTGCCCGTGTCCAATCAGAGCTCACTGCAGTTCAGCAATCCCAGCGGCTCCCTGGTCACCCCTTCCCTGGTGACATCATCCCTCACAGACCCGCGGCTCCTGTCCCCCCAGCAGCCAGCACTACAGAGGAACAGTGTGTCTCCTGGCCTGCCCCAGCGGCCAGCTAGTGCAGGGGCCATGCTGGGGGGTGACCTGAACAGTGCTAACGGAGCCTGCCCCAGCCCTGTTGGGAATGGCTACGTCAGTGCCCGGGCTTCCCCTGGCCTCCTCCCTGTGGCCAATGGCAACAGCCTAAACAAGGTCATCCCTGCCAAGTCTCCACCCCCGCCCACCCACAGCACCCAGCTTGGAGCCCCCAGCCGCAAGCCCGACCTTCGAGTCATCACTTCCCAGGCAGGAAAGGGGTTAATGCATCACTTGACTGAGGACCATTTAGATCTGAACAATGCCCAGCGCCTTGGGGTCTCCCAGTCTACCCATTCGCTCACCACCCCAGTGGTTTCTGTGGCAACGCCGAGTTTACTCAGCCAGGGCCTCCCCTTCTCTTCCATGCCCACTGCCTACAACACAGATTACCAGTTGACCAGTGCAGAGCTCTCCTCCTTACCAGCCTTCAGTTCACCTGGGGGGCTGTCGCTAGGCAATGTCACCGCCTGGCAGCAGCCACAGCAGCCCCAGCAGCCGCAGCAGCCACAGCCTCCACAGCAGCAGCCGCCGCAGCCACAGCAGCCACAGCCACAGCAGCCTCAGCAGCCGCAACAGCCACCTCAGCCACAGTCCCACCTGGTCCCTGTATCTCTCAGCAACCTCATG---------------------------------------------------------------------------------------------------------------------------------------------------------------------------------------------------------------------------------------------------------------------------------------------------------------------------------------------------------------------------------------------------------------------------------------------------------------------------------------------------------------------------------------------------------------------------------------------------------------------------------------------------------------------------------------------------------------------------------------------------------------------------------------------------------------------------------------------------------------------------------------------------------------------------------------------------------------------------------------------------------------------------------------------------------------------------------------------------------------------------------------------------------------
>CalJ_MEF2B_XM_002761922_XP_002761968_Callithrix_jacchus
ATGGGGAGGAAAAAAATTCAGATCTCCCGCATCCTGGACCAAAGGAATCGGCAGGTGACATTCACCAAGCGGAAGTTCGGGCTGATGAAGAAGGCCTACGAGCTGAGCGTGCTCTGCGACTGTGAGATCGCCCTCATCATCTTCAACAGCGCCAACCGCCTCTTCCAGTACGCTAGCACCGACATGGACCGCGTGCTGCTGAAGTACACGGAGTACAGCGAGCCCCACGAAAGCCGCACCAACACTGACATCCTCGAGACGCTGAAGCGGAGGGGCATTGGCCTCGATGGGCCAGAGCTGGAGCCAGATGAAGGGCCTGAGGAGCCAGGAGAGAAGTTTCGGAGGCTGGCAGGCGAAGGGGGTGACCCAGCCTTGCCCCGACCCCGGCTGTATCCTGCAGCTCCTGCTATGCCCAGTCCAGACATGGTGTATGGAGCCTTGCCACCACCAGGCTGTGACCCCAGTGGGCTTGGGGAGGCGCTGCCTGCCCAGAGCCGCCCATCTCCCTTCCGACCAGCAGCCCCCAAAGCAGGGCCCCCAGGCCTGGCGCACCCTCTCTTCTCACCAAGCCACCTCACCAGCAAGACACCACCCCCACTGTACCTGCCAGCAGATGGGCGGAGGGCAGACCTGCCTGGTGGCCTGGCTGGGCCCCGAGGGGGACTAAACACCTCCAGAAGCCTCTACAGTGGCCTGCAGAGCCCCTGCTCCTCTGCAGCCCCAGGACCCCCGCTGGGGAGCTTCCCCTTCCTCCCCGCAGGCCCCCCAGAATATGGCCTGGGAGATCCTCCACCGCCCCCTGGCTTGTTGCAGCCCCCCACCCTGGCCTCCTGGCAGCCCTCGAGGGGTGAAGGGCCCCCCGCCGTGCCCTCCCAGCCCAGTGGGGGCCGAAGCCTGGGCGAGGAGGGCCCCCCAACCCACAGCGCCTCCCCGCCGACCCCCCCAGTCAGCATCAAGTCCGAGCGCCTCTCTCCGGCCCCCGGGGGCCCCGGCGACTTTCCCAAGACCTTTCCCTACCCCTTGCTCCTCGCCCGGTCCCTGGCAGAGCCCCTGCGGCCCGGGCCCGCCCTGCGCCGGCTGCCCTTAGCAGACGGCTGGCCCCGG---------------------------------------------------------------------------------------------------------------------------------------------------------------------------------------------------------------------------------------------------------------------------------------------------------------------------------------------------------------------------------------------------------------------------------------------------------------------------------------------------------------------------------------------------------------------------------------------------------------------------------------------------------------------------------------------------------------------------------------------------------------------------------------------------------------------------------------------------------------------------------------------------------------------------------------------------------------------------------------------------------------------------------------------------------------------------------------------------------------------------------------------------------------------------------------------------------------------------------------------------------------------------------------------------------------
>PhyI_MEF2_XM_002904979_XP_002905025_Phytophthora_infestans
ATGGGCCGCAAGAAGATCCAGATCAAGCGCATTGAGGACGATCGCAATCGCCAAGTGACTTTTGCCAAGCGCAAGAATGGCATCTTCAAGAAGGCCATGGAGCTGTCCAAGCTCTGCGACTGCGAGATCGCGCTCATCGTGTTCGACTCGAACGAGAAGCTCTATCAGTACTCAAGCACCAGTGTGGACCAGATCTTGCTCAAGTACACCGAGTACGGCGAGCCCTACGAGACCAAGGACAACAACGACTATGAAATTATGTTCGGAGAGAAGAAGAAACAGTTGCAACAAGCAGCCAAGGAGGCAGCAGCGGCAGCAGCAGCTGGAGCCAATGCTGAAGCAGCCAACTTCAATATGGGCCACGGATCGACTTCAAACGGAGCTGCGGTGCAGTCGTATCAGACCATGCACGGAGGCATGAACGGTGCATCATTAGGACTCACCAATGATCCTGACCAATACATGCTCAACTCGCGCAGTCGACCTCCGACTCAGAAGAAGCGAGTGCATCGCGGTTTCCAGCAACTTCTCAAGAAGGAGCACGGTGGTTACGTTCCTCCGTCGCTTCCTTTGTATCAACACGGGATGGGAATGATGGGAGGGCTCTCAGGTCACCACATGCTAGGACCACTACCCAGTCCGCCCAACCTCTCGGGTATTCTCCCGTCTCCAACAACCGGCATGCTCATTCACGATTTCAGCCCCCAAAATGCCGGTCTCTTTGGTCACCACCCGATGCTCAGTGGAGGCATGACGGGAGACTTCCATGACAACAAGAGCAGTGTGCTAGGTCTCAATTTAGTTCCATCGGATTTCAATCACGGTGGAGCCGGCAGTGTTCACCCGCAGCAACTCCAGCAGTCGAAGGAGCAATACTACGCTCACAGTAAGCAGACTGACTCGCCAGAGAAGTCCTTGGGTGATCGTCCAGGCTCTCCTGAGGCGTCTGGAGACAAACCCTCCGACGAAGTTGTGTGCAAAGTAGAAAAGCCTACGGAGAAGGAGCAGTCACGGCAAGACGACGAGTCCAATAATGAAGATTCACAGTCTGCTAAGGAGAATGAGACGACTGACAAGGCTAAAAGTCTGTCACCGAAGCGTGAACCAAAAGAGGTGAACCGCGATGACTCCCACGCTCGCTCCAATCCGTCCAAGGCTGACGACGTCCTTGATGCGTCTCCAACAAAGGCTCCGACGTCAGAGTCACGAGCGGCAAGTAGCACCTCGGAATCGAAAGCGTCCAGCAGCTCTGACACAGAGAAGCGCCCACGTTCAGAAGTGCGAGGATCAGCGTCGACAAGTCCACACAAGCGTCAACGTGTGGCTGTT------------------------------------------------------------------------------------------------------------------------------------------------------------------------------------------------------------------------------------------------------------------------------------------------------------------------------------------------------------------------------------------------------------------------------------------------------------------------------------------------------------------------------------------------------------------------------------------------------------------------------------------------------------------------------------------------------------------------------------------------------------------------------------------------------------------------------------------------------------------------------------------------------------------------------------------------------------------------------------------------------------------------------------------------------------------------------
>AilM_MEF2C_XM_002913617_XP_002913663_Ailuropoda_melanoleuca
ATGGGGAGAAAAAAGATTCAGATTACGAGGATTATGGATGAACGTAACAGACAGGTGACATTTACAAAGAGGAAATTTGGGTTGATGAAGAAGGCGTACGAGCTGAGTGTGCTCTGTGACTGTGAGATCGCGCTGATCATCTTCAACAGCACCAACAAGCTGTTCCAGTATGCGAGCACCGACATGGACAAGGTGTTGCTCAAGTACACAGAGTACAACGAGCCGCATGAGAGCCGGACAAACTCAGACATCGTGGAGACGTTGAGAAAGAAGGGCCTTAATGGCTGTGACAGCCCAGATCCCGATGCAGACGATTCAGTAGGTCACAGCCCTGAGTCTGAGGACAAGTACAGGAAAATTAACGAAGATATTGATCTAATGATCAGCAGGCAAAGATTGTGTGCTGTTCCACCTCCCAACTTCGAAATGCCAGTCTCCATCCCAGTGTCCAGCCACAACAGTTTGGTATACAGCAACCCCGTCAGCTCACTGGGAAACCCCAACCTTTTGCCACTGGCCCATCCTTCTCTGCAGAGAAACAGTATGTCTCCTGGTGTAACACATCGACCTCCAAGTGCAGGTAACACAGGTGGTCTGATGGGTGGAGACCTCACATCCGGTGCAGGCACCAGTGCAGGGAACGGATATGGCAATCCCCGAAACTCACCAGGTCTGCTGGTCTCACCTGGTAACTTGAACAAGAATATGCAAGCAAAATCTCCTCCCCCCATGAATTTAGGGATGAATAACCGTAAACCAGATCTCCGAGTTCTTATTCCACCAGGCAGCAAGAATACGATGCCATCAGTGTCTGAGGATGTCGACCTGCTTTTGAATCAAAGGATAAATAACTCCCAGTCTGCTCAGTCATTGGCTACCCCAGTGGTTTCCGTAGCAACTCCTACTTTACCAGGACAAGGGATGGGAGGATATCCATCAGCCATTTCAACAACATATGGTACCGAGTACTCTCTGAGTAGTGCAGACCTGTCATCTCTGTCTGGGTTCAACACTGCCAGCGCTCTTCATCTTGGGTCAGTAACTGGCTGGCAACAGCAACACCTACATAACATGCCGCCATCCGCCCTCAGTCAGCTGGGAGCTTGCACTAGCACTCATTTATCTCAGAGTTCAAATCTCTCCCTGCCTTCTACTCAAAGCCTCAACATCAAGTCAGAACCTGTTTCTCCTCCTAGAGACCGTACCACCACCCCTTCGAGATACCCACAACACACGCGCCACGAGGCGGGGAGATCTCCTGTTGACAGCTTGAGCAGCTGTAGCAGTTCCTACGACGGGAGCGACCGAGAGGATCACCGGAATGAATTCCACTCCCCCATTGGACTCACCAGACCTTCGCCGGACGAAAGGGAAAGTCCCTCAGTCAAGCGCATGCGACTCTCTGAAGGATGGGCAACA------------------------------------------------------------------------------------------------------------------------------------------------------------------------------------------------------------------------------------------------------------------------------------------------------------------------------------------------------------------------------------------------------------------------------------------------------------------------------------------------------------------------------------------------------------------------------------------------------------------------------------------------------------------------------------------------------------------------------------------------------------------------------------------------------------------------------------------------------------------------------------------------------------------------------------------------------------------------------------
>AilM_MEF2B_XM_002912815_XP_002912861_Ailuropoda_melanoleuca
ATGGGGAGGAAAAAAATCCAGATCTCACGCATTCTGGACCAAAGGAATCGGCAGGTGACGTTTACTAAGCGGAAGTTCGGGCTGATGAAGAAGGCCTATGAGCTGAGCGTGCTCTGCGACTGTGAGATCGCCCTCATCATCTTCAACAGCGCCAATCGCCTCTTCCAGTACGCCAGCACGGACATGGACCGCGTGCTGCTCAAGTACACGGAGTACAGCGAGCCCCACGAGAGCCGCACCAACACCGACATCCTCGAGACACTGAAGCGGAGGGGTGTGGGCCTTGATGGACCAGAGCTGGAACCAGATGAAGGGCCTGAGGGGCCAGGAGAGAAGCTGCGGAGGTTGGCAGGTGACGGGGGTGATCCAACCTTGCCCCGGCCCCGACTCTATCCAGCAGCCCCTACTATGCCCAGCCCGGACATGGTATATGGGGCCCTGCCCCCACCAGGCTGCGACCCCAGTGGGCTTGGGGAGGCCCTTCCCGCCCAGAGCCGCCCATCCCCTTTCCGGCCAGCAGCCCCCAAAGCTGGGCCCCCAGGCCTGGCACACCCTCTCTTCTCACCAAGCCACCTTGCCAGCAAGACGCCGCCACCCCTGTACCTGGCAGCGGACGGGCGGAGGCCGGACCTGCCCGGTAGCCTGGCGGGGGCCCGAGGGGGGCTGAGCACCTCAAGAGGACTCTATGGTAGCCTACAGAGTCCATGCTCGGCCACAGCTCCGGGACCCCCACTTGGGAGTTTCCCCTTCCTCCCTGCAGGCCCCCCAGGTATGCACCACCCCCATGTGTCCTTCTGTGGGAGACATCCATACACCTGCCTGCTGGGGCATTCGAGGGGTGATGGGCCCCCAGCCGCCCCTCCCCAGCCCAGTGGGAGCCGAAGCCTGAGTGAGGAGGGTCCCGCCGCCCGTGGCGCCTCCCCGCCAACCCCCCCAGTCAGCATCAAGTCTGAGCGCCTCTCGCCGGCCCCCGGGGGCCCCGGCGACTTTCCCAAGACTTTCCCCTATCCCTTGCTCCTGTCCCGGCCCCTGGCAGAGCCCCTACGGCCCGGACCCCCCCTGCGCCGGCTGCCTACTGCCGACGGCTGGGCTCGGGGCCAGAGGCTGGGCTACCACCTCCTGAGGACGTCGAGTCGTGTGCTCAAGGGGAAGTTCCCAGGCTGGGTTGCAATCGCTTGCCTCAAGAAGCAGCTGGGTATCTTGAACGTTGTGCTACCTACCCGCCGGCTGGGGGCGGTCACTACACGATTCATCTTC------------------------------------------------------------------------------------------------------------------------------------------------------------------------------------------------------------------------------------------------------------------------------------------------------------------------------------------------------------------------------------------------------------------------------------------------------------------------------------------------------------------------------------------------------------------------------------------------------------------------------------------------------------------------------------------------------------------------------------------------------------------------------------------------------------------------------------------------------------------------------------------------------------------------------------------------------------------------------------------------------------------------------------------------------------------------------------------------------------------------------------------------------
>AilM_MEF2A_XM_002925831_XP_002925877_Ailuropoda_melanoleuca
ATGGAGGAAGCTATGAAGCCCATGACCATGGGCCTCCCCTTCTACGCAGCTGTCCACCTTGGTGTGAGGGGAAGGCTAACTGTGCCTCAGTTGCTGTTACTTATTGATGAGGCTGATGGTGATTTCATCCTGGTAAAGCTCTTTAGTCGTTGTTCCATCATTTCTGAAGGACTGAATGCCTGGAGCCGCGGGACCGTGACCGCGCTCTGCGTAAGCCGCCCGGCCGGGGGCTTCTGTTACGGCAGCGCGAGCAGACGAAGACATATACACGTTCTGAAGCTCTGTGTGACCATTTCCTCACGTTCGGTTTTCGATAGTCCTAGCCTTGTCAACACCGTGAAGATTCCAGAAACGCGGGTCACCGAGGCACAGGCTCGACTGGAGCTGGTGGTGGTTGAGGAGGCGGCTCAGAGATCTGAAAGAGCCTGGGACTGCCAGCTCACAGAAGAGGCTGCGGGATTTGTTCTTGGCGACCTCACTGGTGCCGGCAAGATGCCTGCCTACAGCAACTGGGACGACGTGCTGTGTGCTGTTGTCCAGCAAGGAGCCCTCTTCTCCACCCACAGGGTTACTTTTACAAAGAGAAAGTTTGGATTAATGAAGAAAGCCTATGAACTTAGTGTGCTCTGTGACTGTGAAATAGCACTCATCATTTTCAACAGCTCTAACAAGCTGTTTCAGTATGCCAGCACTGACATGGACAAAGTTCTTCTCAAGTACACAGAGTATAATGAACCTCATGAAAGCAGAACCAACTCGGATATTGTTGAGACTTTAAGAAAGAAAGGCCTTAATGGTTGTGAGAGCCCTGATGCTGACGATTACTTTGAGCACAGTCCACTCTCGGAGGACAGATTCAGCAAACTAAATGAAGATAGTGATTTTATTTTCAAACGAGGCCCTCCTGGTTTGCCACCTCAAAACTTCTCAATGTCTGTCACTGTTCCTGTGACCAGCCCTAACGCTTTGTCCTACACTAACCCAGGGAGTTCACTTGTGTCCCCGTCTTTGGCCGCCAGCTCCACGTTAGCCGACTCAAGCATGCTGTCTCCACCTCAAGCCACATTACACAGAAATGTATCCCCAGGAGTCCCTCAGAGACCGCCAAGTACCGGCAGTGCAGGTGGGATGTTGAGCACTTCAGACCTCACAGTGCCAAATGGAGCCGGAAGCAGCCCAGTGGGGAATGGATTCGTAAACTCAAGAGCTTCTCCAAATTTGATTGGAACTACTGGTGCAAATAGTTTAGGCAAAGTCATGCCTACAAAGTCTCCCCCTCCTCCAGGTGGTGGCAGTCTTGGAATGAACAGTCGAAAACCAGATCTTCGAGTTGTCATCCCTCCTTCAAGCAAGGGCATGATGCCTCCACTGAATACCCAGAGGATAAGCAGTTCTCAAGCCACTCAGCCCCTAGCTACCCCAGTCGTGTCTGTGACCACCCCGAGCTTGCCTCCGCAGGGACTTGTGTACTCGGCCATGCCGACTGCCTACAACACTGATTACTCGCTGACTAGCGCGGACCTGTCGGCCCTGCAGGGCTTCAACTCCCCAGGCATGCTGTCCCTGGGACAGGTGTCGGCCTGGCAGCAGCACCATTTAGGACAAGCAGCCCTCAGCTCTCTGGTGGCTGGAGGGCAGTTATCTCAGGGTTCGAATTTATCCATTAATACCAACCAAAACATCAACATTAAGTCAGAACCAATCTCACCTCCCCGGGATCGAATGACCCCATCAGGCTTCCAGCAGCAGCAGCCGCAGCCG------------------------------------------------------------------------------------------------------------------------------------------------------------------------------------------------------------------------------------------------------------------------------------------------------------------------------------------------------------------------------------------------------------------------------------------------------------------------------------------------------------------------------------------------------------------------------------------------------------------------------
>AilM_MEF2D_XM_002926959_XP_002927005_Ailuropoda_melanoleuca
ATGGGGAGGAAAAAGATTCAGATCCAGCGAATCACTGATGAGCGGAACCGACAGGTGACATTCACGAAGCGCAAGTTTGGGCTGATGAAGAAGGCGTATGAGCTGAGCGTGCTCTGTGACTGCGAGATTGCGCTCATCATCTTCAACCACTCCAACAAGCTGTTCCAGTACGCCAGCACCGACATGGACAAGGTCCTGCTCAAGTACACGGAGTACAACGAGCCGCACGAGAGCCGCACCAACGCCGACATCATCGAGACCCTGAGGAAGAAGGACAGCCCGGAGCCCGACGGGGAGGACTCGCTGGAGCAGAGCCCCCTGCTGGAGGACAAGTACCGGCGCGCCAGTGAGGAGCTGGACGGGCTCTTCCGGCGCTACGGGTCAGCTGTGCCGGCCCCCAACTTTGCCATGCCTGTCACGGTGCCTGTATCCAGTCAGAGTTCACTGCAGTTCAGCAACCCCAGCGGCTCCCTGGTCACCCCTTCCCTGGTGACGTCATCCCTCACAGACCCACGGCTCCTGTCCCCCCAGCAGCCGGCGCTGCAGAGGAACAGTGTGTCTCCGGGCCTGCCCCAGCGGCCGGCCAGCGCAGGGGCCATGCTGGGAGGAGACCTCAACAGTGCTAACGGAGCCTGCCCCAGCCCTGTCGGGAATGGCTACGGCAGTGCTCGGGCTTCCCCCGGTCTCCTCCCTGTGGCCAACGGCAACAGTCTCAACAAGGGCATCCCCGCCAAGTCTCCGCCCCCGCCCACCCACAGCGCCCAGCTTGGAGCCCCCAGCCGCAAGCCCGACCTGCGGGTCATCACTTCCCAGGGAGGAAAGGGGTTGATGCATCACTTGACTGAGGACCATTTAGATCTGAACAATGCCCAGCGCCTTGGGGCCTCCCAGTCTACCCACTCACTCACCACGCCAGTGGTTTCCGTGGCAACACCGAGTTTACTCAGCCAGGGCCTCCCCTTCTCCTCTATGCCCACTGCCTACAACACAGATTACCAGCTGAGCAGTGCCGAGCTCTCCTCCCTCCCAACCTTCAGCTCGCCCGGGGGGCTGCAGCCCCAGCCGCAGCCCCAGCCGCAGCCCCATCTGGTCCCCGTGTCTCTCAGCAGCCTGATCCCGGGCAGCCCTCTGCCCCACGTGGGGGCCGCCCTGACTGTCACCACCCACCCCCACATCAGCATCAAGTCAGAGCCGGTGTCCCCCAGCCGGGAGCGCAGCCCTGCGCCACCCCCTCCAGCTGTGTTCCCGGCCGCCCGCCCGGAGCCTGGTGATGGCCTCAGCAGCCCTGCCAGCGGCTCCTACGAGACCGGGGACCGGGACGACGGACGGGGGGACTTCGGGCCCACGCTGGGCCTGCTGCGCCCAGCCCAGGAGCCTGAGGCTGAGGGCCCCGCTGTGAAGAGGATGCGGTGCTCTAATGGTGCCGGGGAGCCTCTCCCTGCTATCCGAAAGCACCCCCGAGGGCCCCCCAGCCGCCGGGGGGCAGATGAGGGGTCTGGCTCGGCCGGCTGGCGCAGGCCGCTGTCTCGGCAGCGTCGAGGCGAGGGAAGCCGTGCTTCAGGCCCGGAGGCCGCGGGTCTGGCTCAAGCCCGGCCCCCGACTTACGCGGACGGCCCGGCACGCGTGGCTCGAGCTGCCGGAGCCTCCGTGAGCGCCTACCGCACGGGGCCGCCAGGGTTCGGCACAAGGCAGGGCCTGTTCTTCGCTCCCTCCGACCCTGGGCGTCGGGCTGGAAACTCGCGGTGCCCTCCGCCCCGGCTCACGGGAGGAGTGTGCCTGAGGCGCAGCGAGAGCGACGGGCTTCGGCGTTACCTGGACCCTCCAGAGAGAGGCCGGAGCCTCGGCAACGGGCAGAGAGGACAGAAGCAGAAGCAGCGGCAGCGGCGGAGGCGGGAGCTGGGGAGGCGAGGCCCGCTCGGCCCTGCTCGTCTCGGCTCTGCGGAGGCTGAGATCCGGCGGGCGCCTGCACCCCGGCGCCAGCTGAGCATTGGCACCCCGGACCCGGGGCCACGGCTGTCCGTGGCGGGAGCGCGCCGGGAGGACCAAGCGGGAGAGCACGATGGGCGCCCTGGGCTCGATGACGCTGCCGGGGGTTTCCCCCACGATTCGCTGCGCGCCCCCGGCTTTAGTCAGCGCCCTTGTTCCAGCCCTTTGCGAGCAGGGGGTCCCCGCGGCTCCCACGCAGAGGCTTGGGCTGTTGGGCGCGCCCTGCGGCTTCCAGAGGAGGGCGGTGGGGACCCGGTGGGGCTGCCGAGGCCTCCGCTGCGGTCCCTGCGGTCGTCCCGGGTGGCGCGAAAAGCCCGCGAGTCCCTCTTCCTGCGGAAGGACCCGCGGAACTCCCGCTTCTGGCTCGGCTGGGAGCGGGGG
>MusM_MEF2D_NM_133665_NP_598426_Mus_musculus
ATGGGGAGGAAAAAGATTCAGATCCAGCGAATCACTGATGAACGGAACCGCCAGGTGACCTTCACCAAGCGGAAGTTTGGACTGATGAAGAAGGCCTACGAGCTGAGTGTGCTGTGCGACTGCGAGATCGCGCTCATCATCTTCAACCACTCCAACAAGCTGTTCCAGTATGCCAGCACCGACATGGACAAGGTGCTGCTCAAGTACACCGAGTACAACGAGCCACACGAGAGCCGCACCAATGCTGACATCATCGAGACCCTGAGGAAGAAGGGTTTCAACGGCTGTGACAGCCCAGAGCCGGATGGGGAGGACTCACTGGAGCAGAGCCCCCTGCTGGAGGACAAGTACCGGCGGGCCAGTGAGGAGCTGGATGGGCTCTTCAGGCGCTATGGGTCATCTGTTCCGGCCCCCAACTTTGCCATGCCTGTCACAGTGCCCGTGTCCAATCAGAGCTCCATGCAGTTCAGCAATCCAAGTAGCTCTCTGGTCACTCCTTCCCTGGTGACATCATCCCTTACGGACCCACGGCTCCTGTCCCCCCAGCAGCCAGCACTACAGAGAAACAGTGTTTCTCCAGGCTTGCCCCAGCGGCCTGCTAGTGCAGGAGCCATGCTGGGTGGAGACCTCAACAGTGCTAATGGAGCCTGCCCCAGCCCCGTTGGGAATGGCTATGTCAGTGCCCGAGCTTCCCCTGGCCTCCTCCCTGTGGCCAATGGCAACAGCCTAAACAAAGTCATCCCTGCCAAGTCTCCGCCCCCACCCACCCACAACACCCAGCTTGGAGCCCCCAGCCGCAAGCCTGATCTGCGGGTCATCACTTCCCAGGGAGGCAAAGGGTTAATGCATCATTTGAACAATGCCCAGCGCCTTGGGGTCTCCCAGTCTACCCACTCGCTCACCACCCCAGTGGTTTCCGTGGCAACACCAAGTTTACTCAGCCAGGGCCTCCCCTTCTCCTCCATGCCCACTGCCTACAACACAGATTACCAGCTGCCCAGTGCAGAGCTATCCTCCTTACCAGCCTTCAGTTCACCTGCAGGGCTGGCACTAGGCAATGTCACCGCCTGGCAGCAGCCCCAGCCGCCCCAGCAGCCACAACCGCCACAACCGCCACAGTCACAGCCACAGCCACCACAGCCACAGCCACAGCAGCCACCTCAGCAACAGCCCCACTTGGTCCCCGTTTCTCTCAGCAACCTCATCCCTGGCAGCCCCTTGCCTCACGTGGGTGCTGCTCTCACAGTCACTACCCACCCCCACATCAGCATCAAGTCAGAACCAGTGTCCCCAAGTCGTGAACGCAGCCCTGCACCTCCTCCACCAGCTGTGTTCCCAGCTGCCCGCCCTGAGCCTGGCGAAGGTCTCAGCAGCCCAGCTGGAGGATCCTATGAGACCGGGGACCGGGATGATGGACGGGGGGACTTTGGGCCCACACTAGGCCTGCTGCGCCCAGCCCCAGAGCCTGAGGCTGAGGGCTCAGCTGTGAAGAGGATGCGGCTGGATACTTGGACATTAAAG------------------------------------------------------------------------------------------------------------------------------------------------------------------------------------------------------------------------------------------------------------------------------------------------------------------------------------------------------------------------------------------------------------------------------------------------------------------------------------------------------------------------------------------------------------------------------------------------------------------------------------------------------------------------------------------------------------------------------------------------------------------------------------------------------------------------------------------------------------------------------
>MusM_MEF2A_NM_001033713_NP_001028885_Mus_musculus
ATGGGGCGAAAGAAGATACAAATCACACGCATAATGGATGAGAGGAACCGACAGGTTACTTTTACAAAGCGAAAGTTTGGATTGATGAAGAAAGCCTATGAACTCAGTGTGCTCTGTGACTGTGAAATAGCACTCATCATTTTCAACAGCTCTAATAAGCTGTTTCAGTACGCTAGCACTGACATGGACAAAGTCCTTCTCAAATACACTGAGTATAACGAGCCTCATGAAAGCAGGACGAACTCGGATATCGTTGAGACGTTAAGAAAGAAAGGCCTTAATGGTTGTGAGAGCCCTGATGCTGACGATTACTTTGAGCACAGTCCACTCTCGGAGGACAGATTCAGCAAACTAAATGAAGATAGTGATTTTATTTTCAAACGAGGCCCTCCTGGCTTGCCACCTCAGAACTTCTCAATGTCTGTCACAGTCCCTGTGACCAGCCCTAATGCTTTGTCGTACACTAACCCAGGGAGTTCACTCGTGTCACCGTCTTTGGCAGCCAGCTCAACATTAGCAGATTCGAGCATGCTGTCTCCACCCCCAGCCACGCTACATAGAAATGTGTCCCCAGGAGCTCCGCAGAGACCACCAAGTACCGGCAGTGCAAGTGGGATGTTGAGCACTACAGACCTCACGGTGCCAAATGGAGCTGGAAATAGTCCTGTGGGGAATGGATTTGTAAACTCAAGGGCCTCTCCAAATTTGATTGGAAATACTGGTGCAAATAGTTTAGGCAAAGTCATGCCTACAAAGTCTCCCCCGCCACCAGGTGGTGGCAGTCTTGGAATGAACAGTCGGAAACCAGATCTACGAGTTGTCATTCCCCCATCAAGCAAGGGCATGATGCCCCCACTTTCGGAGGAAGAGGAATTGGAGTTGAATGCCCAAAGGATAAGCAGTTCTCAAGCCACTCAACCTCTTGCCACGCCTGTAGTGTCTGTGACAACTCCGAGCTTGCCTCCACAGGGACTAGTGTACTCAGCAATGCCGACAGCCTACAACACTGATTACTCACTGACCAGCGCTGACCTGTCTGCCCTGCAAGGCTTTACTTCCCCTGGAATGCTGTCTCTGGGGCAGGCTTCAGCCTGGCAGCAGCACCATCTAGGACAAGCAGCCCTCAGCTCTCTGGTGGCTGGAGGGCAGTTATCTCAGGGTTCAAATTTGTCCATTAACACCAACCAGAACATCAACATTAAGTCAGAGCCAATTTCACCTCCCCGTGATAGAATGACCCCATCAGGCTTCCAACAGCAGCAGCAGCAGCCACAACAGCAGCCACCGCCACAACCTCCACAGCCCCAACCCCGGCAGGAAATGGGGCGCTCCCCTGTGGACAGTCTGAGCAGCTCCAGCAGCTCCTATGATGGCAGTGACCGGGAGGATCCACGGGGTGACTTCCATTCTCCAATTGTGCTTGGCCGACCTCCAAATACTGAGGACAGAGAAAGCCCTTCTGTAAAACGCATGAGGATGGACACATGGGTGACC---------------------------------------------------------------------------------------------------------------------------------------------------------------------------------------------------------------------------------------------------------------------------------------------------------------------------------------------------------------------------------------------------------------------------------------------------------------------------------------------------------------------------------------------------------------------------------------------------------------------------------------------------------------------------------------------------------------------------------------------------------------------------------------------------------------------------------------------------------------------------------------------------------
>MusM_MEF2B_NM_008578_NP_032604_Mus_musculus
ATGGGGAGGAAAAAAATCCAGATCTCACGAATTCTAGACCAAAGGAACAGGCAGGTGACTTTCACCAAGCGCAAGTTCGGACTGATGAAGAAGGCTTATGAGCTGAGCGTGCTTTGTGACTGCGACATTGCCCTGATCATCTTCAACAGCGCGCAACGCCTCTTCCAGTATGCGAGCAGCGACATGGACCGGGTGCTGCTCAAATACACCGAGTACAGTGAGCCGCACGAGAGCCGCACCAACGCGGATATCCTTCAGACACTGAAGAGGAGGGGCGTGGGCCTTGATGGGCCCGAGCTGGATATGGAGGAGGGGCCAGAAGGTCCTGGAGAGAAGCTGCTGAGGACACTGGGGGGTGACAGAGGCTCGGCCTCGCCCCCGCCTCGGATCTATCCCGTGGCCCCCGCAATGTCGGTTTCAGAGCTGTCCTACCGGGTCCCACCAGCCACTCCAGGCTGTGATCCTGGCGGGCTGGGGGAGGCCCCGTCTGTCCACAGCCGCCCGCCTCACTTTCGACCCCCGGGCCTGGGACACCCGATCTTCTCTCCAAGCCACCTTGCGAGCAAGACGCCCCCGCCTCTGTACCTGGCGACTGATGGGCGGAGGCCAGACCTGCCCCCTGGCCTGGTTGGTGCCCGAGGGGGATTGGGCACCTCAAGAAGCCTGTACAGCGGCCTGCAGAGTCCCGGTGCCCCAGGCCCCGCTCTGGGTAGCTTTGCCTTCTTACCATCAGGCTCCACAGATTGCAGCCCGGGAGACGCAGCTCAGGGACCCCTGCAACCCTCACCCTGGCCACCAACGAGGGACGCTGTAGACCCCGCCCGGCCAGTTGCCCGCAGTCTGTGCAAGGAGGGTCCCCCCAGCCGAGGGGCCTCCCCTCCGACACCTCCGGTCAGCATCAAGTCTGAGCGACTGTCTCCAGTCACTGGGACCTCTGGCGACTTCCCCAGGTCCTTCCCCTACCCGCTGCTCCTTGCCAGGCCCCTTGCAGAGCCACTGCGGCCCTCGGCCTCCCTGCACCGCTTGACCCCTGACAGCTGGCCACGG------------------------------------------------------------------------------------------------------------------------------------------------------------------------------------------------------------------------------------------------------------------------------------------------------------------------------------------------------------------------------------------------------------------------------------------------------------------------------------------------------------------------------------------------------------------------------------------------------------------------------------------------------------------------------------------------------------------------------------------------------------------------------------------------------------------------------------------------------------------------------------------------------------------------------------------------------------------------------------------------------------------------------------------------------------------------------------------------------------------------------------------------------------------------------------------------------------------------------------------------------------------------------------------------------------------------------------------------------------------------
>MusM_MEF2C_NM_001170537_NP_001164008_Mus_musculus
ATGGGGAGAAAAAAGATTCAGATTACGAGGATAATGGATGAGCGTAACAGACAGGTGACTTTTACGAAGAGGAAATTTGGATTGATGAAGAAGGCTTATGAGCTGAGCGTGCTGTGCGACTGTGAGATTGCACTGATCATCTTCAACAGCACCAACAAGCTGTTCCAGTACGCCAGCACTGACATGGATAAGGTGTTGCTCAAGTACACCGAGTACAACGAGCCGCACGAGAGCCGGACAAACTCAGACATTGTGGAGACATTGAGAAAGAAGGGCCTCAATGGCTGTGACAGCCCAGATCCCGATGCAGACGATTCAGTAGGTCACAGCCCTGAGTCTGAGGACAAGTACAGGAAAATTAACGAAGATATTGATCTAATGATCAGCAGGCAAAGATTGTGTGCTGTTCCACCTCCCAGCTTTGAGATGCCAGTTACCATCCCAGTGTCCAGCCATAACAGTTTGGTGTACAGCAATCCTGTCAGCACACTGGGAAACCCCAATCTTCTGCCACTGGCCCACCCGTCTCTGCAGAGGAATAGTATGTCTCCTGGTGTAACACATAGACCTCCAAGTGCAGGTAACACAGGCGGTCTGATGGGCGGAGATCTGACATCCGGTGCAGGCACCAGCGCAGGGAATGGATACGGCAACCCCCGGAACTCACCAGGCCTGCTGGTCTCACCTGGTAACCTGAACAAGAATATACAAGCCAAATCTCCTCCCCCTATGAATCTAGGAATGAATAATCGTAAGCCAGATCTCCGCGTTCTTATCCCACCTGGCAGCAAGAACACGATGCCATCAGTGAATCAAAGGATAAATAACTCCCAGTCGGCTCAGTCATTGGCTACCCCGGTGGTTTCCGTAGCAACTCCTACTTTACCAGGACAAGGAATGGGAGGATATCCATCAGCCATTTCAACAACATATGGTACTGAGTACTCTCTGAGTAGCGCAGATCTGTCATCTCTGTCTGGCTTCAACACTGCCAGTGCGCTCCACCTCGGCTCTGTAACTGGCTGGCAGCAGCAGCACCTACATAACATGCCGCCATCTGCCCTCAGTCAGTTGGGAGCTTGCACTAGCACTCATTTATCTCAGAGTTCAAATCTCTCCCTGCCTTCTACTCAAAGCCTCAGCATCAAGTCAGAACCTGTTTCTCCTCCTAGAGACCGTACCACCACCCCTTCGAGATACCCACAACACACCACGCGCCACGAGGCGGGGAGGTCTCCTGTTGACAGCTTGAGCAGCTGTAGCAGTTCCTACGATGGGAGCGACCGAGAGGATCACCGGAACGAATTCCACTCCCCCATTGGACTCACCAGACCTTCGCCGGACGAAAGGGAAAGTCCTTCAGTCAAGCGCATGCGACTCTCTGAAGGATGGGCAACA---------------------------------------------------------------------------------------------------------------------------------------------------------------------------------------------------------------------------------------------------------------------------------------------------------------------------------------------------------------------------------------------------------------------------------------------------------------------------------------------------------------------------------------------------------------------------------------------------------------------------------------------------------------------------------------------------------------------------------------------------------------------------------------------------------------------------------------------------------------------------------------------------------------------------------------------------------------------------------------------------------
>CaeE_MEF2_NM_060040_NP_492441_Caenorhabditis_elegans
ATGGGTCGCAAGAAAATTCAAATCACCAGGATACAAGATGAGAGAAATCGACAGGTGACATTCACCAAACGAAAGTTTGGATTGATGAAGAAAGCCTACGAATTATCGGTTCTCTGTGATTGTGAGATTGCACTCATCGTCTTCAACTCAACTAACAAACTATTTCAATATGCCTCAACTGACATGGATAAGGTATTGTTGAAATACACTGAATACAATGAACCTCATGAATCCCGTACTAATAATGACATCATGGAAGCCTTGAATCGAAAAGAAGGCAATCAGGGAGGCGGAAATTCGGATGATGAAAGCCCTGGACCATCAACATCACCTGTCATTCAAATAACAATGCCTGCTGTTGTTAATGGACATAGTTCTAATAATTCGGTGGCTTCTGCAGCTTCTGCTTCTGCTGCCGCTGTTGCAGCAGCAGCAGCCGCAGTTGCAGCAGTTGAGGGAACATCTTCGGGTGCGGCTGCTGCAGCGGCTGCACTACAAGCATCAAATGCTCAACGACATCATAATTTGAACTTGTACCAGAATTTGATATTTAATCCCAACTACACTCGCCATTTGAACCAAAGAAATGATCCTCTGTCCTCTACATCTGTTGCTCCTTCCTCATCCTCATCAAAACATCTCGATTTTCCTCCATCAACTTCATTTGCCTATGACACGTCACGCCTTCATCCAATTGCCGCTGCTGATGCTGATTGTGATCTTGTACCATCATCAAGAGCTGCAGCTGATCAAAATATTTGGTCATCTGCATTACAACAACGCCCTGTTTCACAGCCTGCACCTAGTATAAGCAATTCATCAACAAACGGAATCTCAAACGGAACTTCATCACTCTTATCTCCAAATGTCAGCTCATTAAATGGTCATTCAGTATTAGATTTAGGTGGTCCAAATCTACCATATAAATTGGATCCAAATACATATGTCAAAATGGAACCACATTCACCACCTGAAAAACGTCCAAGAATTACAACAGAGTGGAGACCACAGCAATTGACT---------------------------------------------------------------------------------------------------------------------------------------------------------------------------------------------------------------------------------------------------------------------------------------------------------------------------------------------------------------------------------------------------------------------------------------------------------------------------------------------------------------------------------------------------------------------------------------------------------------------------------------------------------------------------------------------------------------------------------------------------------------------------------------------------------------------------------------------------------------------------------------------------------------------------------------------------------------------------------------------------------------------------------------------------------------------------------------------------------------------------------------------------------------------------------------------------------------------------------------------------------------------------------------------------------------------------------------------------------------------------------------------------
>DanR_MEF2A_NM_131301_NP_571376_Danio_rerio
ATGGGACGGAAGAAGATACAGATCACGCGGATCATGGATGAGAGGAACCGGCAGGTTACCTTTACGAAGCGGAAGTTTGGTTTGATGAAGAAAGCTTATGAGCTGAGCGTATTGTGTGACTGTGAGATTGCCCTGATTATATTCAACAGCTCGAACAAACTCTTTCAGTATGCCAGCACTGACATGGACAAAGTCCTACTTAAGTACACAGAATACAATGAACCCCACGAGAGCAGAACCAACTCTGACATTGTAGAGAAATTAAGAAACAAAGGCCATAATGACTGTCCCAGTCCCGATCCAGATGACTGTTTCGGTCACAGTCCCCTCATGGACGACCGTTTCGGCAAACTAAACGAAGAGAGTGATTTAATGTACAAGCGCTGTGGTCCGACGGCCTTGCCCCCGCAAAACTTCTCCATGCATGTGGCTGTGCCAGTGACGAACCCCAACGCCATGTCCTACAACCCTGGGGCTTCTCTGAGCAGCCAGAGCCTGTCGGCCGCCGCCGCTGCCTCTCTGAGTGACGGTGCCATGCTGTCTCCACCTCAAGGTTCAATGCACAGAAGCGTAGTGCCCCCACAGAGACCCCCCAGCACAGGCAGCACAGGAAACGGCTTCGTTAACCCGAGGGGCTCGCCGGGGCTTCTGGGTACACCCAGCGGGAACGGACTTGGTAAAGTCATGCCTGCGAAGTCACCGCCACCACCGGGAGGCAACATGGGCATCGGCAGCCGCAAGCCAGACTTGAGAGTCGTCATCCCCCCATCCAGCAAGGGCATGATGCCACCCCTGAACACCCAGAGGATAAGCAGTTCCCAGTCGACTCAGCCTCTCGCCACACCGGTGGTCTCCGTCACCACCCCAAGTTTGGCACCTCAAGGCCTGGTCTACTCAGGCATGCCCACTGCCTACAACTCTGAATACTCCCTGAGCAGTGCTGAGCTCTCCTCTCTGCAAGGCTTTGGCTCTCCAGGGCTCTCTATAGGCTCAGTGTCGGCATGGCAACAGCATCAACTGGGCCAGGCAGCTCTCAGCTCGCTGGTAGGTGGCGGTCACTTACCTCAGGGCTCAAACCTCTCCATCAACACCAGCCAGAATGTCAACATTAAATCAGAGCCCATCTCTCCTCCACGCGAGCGTGTAACCCCATCTGGTTTCCCACCACAGCAGCAGCAGCCTCCCTCTGGCCGTCCTGACATGGGCCGCTCACCCGTTGACAGCCTCAGCTCCTCCTGCTCCTCCTACGATGGCAGCGACCGAGAGGATCACCGGCCAGATTTCCACTCCCCGCTTGGCCTGGGTCGACCTCCAGCCGGCGGGGCAGACGAGAGGGAGAGCCCATCAGTCAAGCGCATGCGCATGGACACCTGGGTGACA---------------------------------------------------------------------------------------------------------------------------------------------------------------------------------------------------------------------------------------------------------------------------------------------------------------------------------------------------------------------------------------------------------------------------------------------------------------------------------------------------------------------------------------------------------------------------------------------------------------------------------------------------------------------------------------------------------------------------------------------------------------------------------------------------------------------------------------------------------------------------------------------------------------------------------------------------------------------------------------------------------------------------
>DanR_MEF2D_NM_131317_NP_571392_Danio_rerio
ATGGGGAGGAAAAAGATCCAGATTCAGCGAATCACAGACGAGCGTAACAGACAGGTGACCTTCACTAAACGGAAGTTTGGTCTGATGAAGAAAGCCTACGAGCTCAGTGTGTTGTGTGACTGCGAGATTGCCCTCATTATTTTCAATCACTCAAACAAGCTCTTCCAGTATGCCAGCACTGACATGGACAAAGTGCTCCTCAAATACACAGAGTACAACGAGCCACACGAAAGCAGGACCAACGCAGACATCATTGAGGCTCTGAACAAGAAAGAGCACCGTGATTCGGAGAGCCCGGACCCCGAGGAGCCGTTCTCCCTCACACCTCGCACAGAGGAGAAGTACAAAAAGATAGACGAGGAGTTTGATAAAATGATGCAGAGCTATAGGCTTTCATCCACAGTGCCAGCGCCCACTTTCTCCATGCCAGTCACAGTGCCGGTGTCCAATCAGAGCCCGTTGCCATTCAGCAATCCAAGCAGTCTCGTCACCACTTCCTTCGTCACCTCGACCCTCACAGACCCGCGCCTGCTTTCACCACAGCAGCCCCAGCTCCAGAGGAACACGGTTTCTCCAGGCCTGCCACAGAGACCCGCCAGCGCAGGTGCTCTTCTGGGTGGTGACCTCAACAATTCAAATGGAGCGTGCCCGAGCCCTGTGGCCAATGGTTACGTCAGTGCCAGGGCCTCCCCAGGACTCCTCTCAGTCTCCAACGGCAACAGCATGGGGAAAGTAGTCCAGGCTAAATCTCCACCTCCGCCCAGCACTCAGATGGCGAACAGCCGCAAACCGGACCTTCGGGTCATCACCTCGCAGAGCAGCAAGGGCCTTATGCAGCTGACAGATGAAGAGCTGGAGTTGGTGAGTGAGAATGCTCAGCGGTTAGGCACCTCTCAAGTGACCCAGCCTCTTACCACACCAGTGGTTTCCGTGGCAACGCCGAGCCTCCTGACTCCATTCTCTATGCCCACCGCCTACAACACAGAGTACCAGCTAACAAGTGCAGATCTCACAGCCCTCCAGGCCTTTACGCCGTCGGGCGCACTGTTGCCAGGCAACATGACCACTTGGCAACAGCAGCAGCAGCCATCTGTATCCCAGCAACCACAGCAGCAGCCATCCGTATCCCAGCAACAGACTCAGCAGCAGCAGCAACAACAACAACAGCCACAGCAGCTCACTCTGGCCTCACTCAGCAACCTTGTGCCCGTAGGAACGATCCCTCACGGAGCTACTCTGACGGTTAACACTAACCCCAGCATTAGCATCAAATCCGAGCCAGTGTCTCCCAACCGGGACCGCAGCACCCCTAGTTCCACCCCCGGGGCAGTGGGTGGCGTTTCAGGCCTGACGGTGAGCCAGTATCCAGGGACACTGCGTTTGGAGCCCACCGGCCGCTCTCCAGTTGACAGCATCAGCAGTAACGGCAGCTCATACGAGGGAAGCGATCGAGACGACAGCGGCCAGCCTCGCCCTCCAGATTTCTCCAGCCTAGGTCTTCTCCGAGCTACCGGAGACCAGCCGGCCCAAGCAGAGCAGCAGGAGTCAGCCAACGTGAAGCGTATGAGACTGGACACCTGGGTCACA------------------------------------------------------------------------------------------------------------------------------------------------------------------------------------------------------------------------------------------------------------------------------------------------------------------------------------------------------------------------------------------------------------------------------------------------------------------------------------------------------------------------------------------------------------------------------------------------------------------------------------------------------------------------------------------------------------------------------------------------------------------------------------------------------------
>DanR_MEF2Ca_NM_131312_NP_571387_Danio_rerio
ATGGGGAGGAAAAAGATTCAGATTGCGCGGATAATGGACGAACGCAACAGACAGGTTACGTTTACAAAGAGGAAGTTTGGACTGATGAAGAAGGCCTACGAGCTGAGCGTATTGTGTGACTGTGAGATCGCCCTCATCATCTTCAACAGCACTAATAAACTCTTCCAGTACGCCAGCACGGACATGGACAAAGTTCTGCTGAAATACACCGAGTACAACGAGCCGCACGAGAGTCGGACTAATTCAGACATCGTGGAGACGCTGAGGAAGAAGGGCCTAAACGGCTGTGACAGTCCTGATATCGATGCTGAAGATTCAGGCCACAGTCCAGAATCCGAGGACAAATATCGCAAAATCAACGAGGACATCGACCTGATGATCAGCCGGCAGAGACTGTGTGCCATCCCTCAGTCTAACTACGACATGCCTGTCTCCATCCCCGTCAGCAACCCCAACAGCCTGATCTACGGCCACCCAGGAGCGTCTCTGGGTAACCCAAACCTGCTGCCGTTGACCCATCCGTCCCTGCAGAGGAACAGCATGTCCCCTGGAGTCACCCACCGGCCCCCGAGTGCAGGAAACACAGGAGGTCTGATGGCTGCAGATCTGGGCAGCGGGGCGGGCACCAGCACTGGAAACGGGTACGGAAACCACCGCAACTCCCCTGGTCTGCTGGTCTCTCCAGGGAACATGAGCAAGAACCTGCAGGCCAAATCTCCTCCGTCCATGAACATGAGCCTGAGCCGCAAACCCGACCTGCGCGTCCTCATCCCACCTGGAGCCAAGAACACCATGCCATCAATCAATCAGCGAATCAGCAGCTCTCAGTCGGCTCAGTCTCTCAGCACACCTGTGGTGTCTGTGGCCACACCCACCCTACCTGGAGAAGTGATGGGCGGATACCCGTCTGCCATCAATACCTCATATGGGACAGAATATTCTCTGAGCAGTGGAGATCTGTCCTCTCTGTCTGCGTTTAACAGCTCCGCGTCTCTTCATCTGGGCTCCATGACCGGCTGGCCGCAGAACATGCAGCATTCTGGCCTGGGGCATCTGGGGAACTGCAGCAGTGCTCAGCTCTGCCAGAGCTCTGCCCTATCTCTGCCGTCCAACCAGAACCTGCACATTAAGTCGGAGCCGGTGTCTCCTCCACGGGATCGAGCGAGCGGGACCCCGGGGCTGTACGGCGTGCCCCAGCAGACCCCGCTGCGGCAGGACTCGGGACGCTCCCCGGTGGACAGTCTCAGCAGCTGCGGCAGCTCGTACGACGGCAGCGACCGCGACGAACACCGCGCAAACTTCCACTCGCCCGTGGGACTGATGAGAGCAGCCGAAAATGAGCGGCAGAGCCCGTCCGTCAAGCGCATGCGTCTGTCCGAGGCCGGCTGGGCATCC------------------------------------------------------------------------------------------------------------------------------------------------------------------------------------------------------------------------------------------------------------------------------------------------------------------------------------------------------------------------------------------------------------------------------------------------------------------------------------------------------------------------------------------------------------------------------------------------------------------------------------------------------------------------------------------------------------------------------------------------------------------------------------------------------------------------------------------------------------------------------------------------------------------------------------------------------------------------------------------------------------
>DanR_MEF2Cb_NM_001130962_NP_001124434_Danio_rerio
ATGGGGAGAAAAAAGATTCAGATCACACGGATTATGGATGAACGCAACAGACAGGTGACATTTACAAAGAGAAAGTTTGGCCTGATGAAGAAAGCCTACGAGCTGAGCGTGTTGTGTGACTGTGAGATTGCCCTGATCATCTTCAACAGCACCAACAAGCTGTTCCAGTACGCCAGCACAGATATGGACAAAGTGCTGCTCAAATACACAGAGTACAACGAGCCACACGAGAGCAGGACCAACTCGGACATAGTGGAGACCCTGAGAAAGAAGGGTCTAAATGGCTGTGACAGCCCGGACCCCGACGCCGACGACTCGGTGGGCCACAGCCCAGAGTCAAAGGACAAGTACCGCGAAATCAACGACGACATTGATCTGCACATGATCAGCAGACAGAGGATATGTGCTGTGCCCTCTTCTACCTACGACATGACCATCCCCGTGAATAACCAGATCTACCCAGGCAATCATAACCTGCTTCCACTGGCCCACCACGGCCTGCAAAGAAACAGCATGTCACCCGGGGTCACACACAGACCACCTAGTGCAGGTGGTCTAATGGGCACTGATCTCTCCACTGGCGCTGGCACCAGTGCTGGTAAGGACGGCATCCCCACATACTACAGAAACGGCTATGGAAACCACCGCAACTCTCCAGGTCTGCTGGTGTCCTCTGGAGGAATGAATAAAAGCATGCAGGCGAAATCTCCTCCGCCGGTGAACCTGGGCATGAACAGTCGCAAGCCTGACCTGCGAGTGCTCATCCCGCCTGGAGCCAAGAACAACATGCCCTCTATCAATCAGAGAATAAACAACTCTCAGTCTGCGCAATCACTGGCGACCCCTGTGGTTTCTGTAGCGACACCCACTCTACCAGGACAGGGAATGGGTGGATACCCGTCAGCCATCTCCACCTCGTATGGTACTGAATATTCCCTGAGCAGTGCGGATCTGTCCTCTATATCTGGCTTTAACAGTGCCAACACACTTCATCTGGGCTCAATGAGTGGCTGGCAGCAACATCAGATCCAGAACATGCAGCACTCTGCACTCAGTCAGCTGGGAAATTGCTCTAGCTCTCACTTATGTCAGGGTTCAAATCTGTCCCTGCCCTCTACTCAAAGCCTGCACATCAAGTCCGAACCTGTTTCTCCTCCTAGAGATCGATCCAGCAGCACCACACCAGGCGGCTACGGCCAGCTACCATCCCACCAGCAGCACCAGGGCCCAACCTCGCAGGGGCGACAGGACTCGGGCCGCTCACCGGCTGATAGTCTCAGCAGCTGCGGGAGCTCACACGAGGGAAGCGACCGCGACGAGCACCGTCCCGACTTCCACTCGCCCCTAGGATTGGGCCGGCCCGGCCTGGACGATCAAGACAGCCCGTCCATCAAACGCGTCCGCCTCTCGGAAGGGTGGGCCACA------------------------------------------------------------------------------------------------------------------------------------------------------------------------------------------------------------------------------------------------------------------------------------------------------------------------------------------------------------------------------------------------------------------------------------------------------------------------------------------------------------------------------------------------------------------------------------------------------------------------------------------------------------------------------------------------------------------------------------------------------------------------------------------------------------------------------------------------------------------------------------------------------------------------------------------------------------------------------
>GalG_MEF2A_NM_204864_NP_990195_Gallus_gallus
ATGGGGAGAAAGAAAATACAGATCACGAGAATAATGGACGAACGGAACAGACAGGTCACCTTTACGAAGAGGAAGTTTGGATTAATGAAGAAGGCGTATGAGTTGAGTGTACTCTGTGACTGTGAAATAGCACTCATCATTTTTAACAGCTCTAACAAACTCTTTCAGTATGCCAGCACTGATATGGACAAAGTTCTACTAAAATACACAGAATACAACGAGCCCCATGAAAGCAGAACCAACTCAGATATCGTTGAGACCTTAAGAAAGAAAGGCCTTAATGGTTGTGAGAGCCCTGATGCTGACGATTACTTTGAGCACAGTCCACTATCGGAGGACAGATTCAGCAAACTAAATGAAGATAGTGATTTTATTTTCAAGCGAGGCCCTCCTGGCTTGCCTGCTCAGAACTTCTCCATGTCGGTTACGGTTCCAGTGTCCAACCCCAACACTTTAACCTACAGTAACCCAGGGAGTTCCCTCGTATCCCCATCACTGGCAGCCAGCTCATCGTTAACGAGCACGACCATGCTCTCCCCACCTCAGACCACCCTGCATCGGAACGTATCACCTGGGGCCCCGCAGAGACCTCCAAGTACTGGCAATGCTGGTGGAATACTGGGAACAACTGACCTCACAGTGCCAAATGGAGCTGGTACCAGTCCAGTTGGAAATGGGGTTTGGAATTCTCGAGCTTCACCAAGCCTGCTCGGCACTGCTGGCGGTGGGAATGGCTTAGGCAAAGTCATGCCTACAAAGTCTCCACCTCCACCTGGAGGAGGTGGTCTTGGAATGAACAATCGCAAACCGGACCTCCGTGTTGTCATCCCACCCTCCAGCAAGGGTATGATGCCACCACTGACGGAGGAGGATGAATTGGAGTTGAATACCCAAAGGATAAGTAGTTCTCAGTCCACGCAGCCCCTCGCTACCCCCGTGGTGTCTGTGACAACTCCCAGCTTCCCGCCCGCAGGACTCGTGTACTCGGCCATGCCCACTGCCTACAACACTGATTACTCCTTGACTAGTGCAGACCTGTCTGCCTTCGAGGGATTCAACTCCCCAGGAATGCTGTCTTTAGGGCAGGTATCTCCGTGGCAGCAGCACCATCTCGGTCCAGCAACCCTCAGCTCTCTCGTTTCTGGCAGCCAGCTATCTCAGGGTTCAAATTTATCCATTAACACCAACCAAAACATCAACATAAAATCGGAACCGATTTCACCTCCCCGGGACCGCGTAAACTCCTCCGGGTTCCCGCAGCAGCAGCCCCCGCAGCAGCCGCAGCCCCCACAGCCCCCGCAGCAGCCGCCGCAGCGCCAGGAGATGGGCCGCTCTCCCGTCGACAGCCTCAGCAGCTCCAGCAGCTCCTACGACGGCAGCGACCGGGAGGACCCTCGGAGCGATTTCCACTCTCCTGTGGTGCTGGGAAGGCCGCCCAATTCAGAAGATAGGGAGAGTCCGTCAGTAAAACGAATGAGGATGGACACGTGGGTGACA------------------------------------------------------------------------------------------------------------------------------------------------------------------------------------------------------------------------------------------------------------------------------------------------------------------------------------------------------------------------------------------------------------------------------------------------------------------------------------------------------------------------------------------------------------------------------------------------------------------------------------------------------------------------------------------------------------------------------------------------------------------------------------------------------------------------------------------------------------------------------------------------------
>GalG_MEF2_NM_001031600_NP_001026771_Gallus_gallus
ATGGGGAGGAAAAAGATCCAGATCCAGCGGATCACGGATGAGCGGAACCGGCAGGTGACCTTCACCAAGCGTAAGTTCGGCTTGATGAAGAAAGCCTACGAGCTGAGCGTGTTGTGCGACTGCGAGATCGCCCTGATCATTTTCAACCACTCCAACAAGCTGTTCCAGTATGCCAGCACCGACATGGACAAGGTGCTGCTTAAGTACACTGAGTACAACGAGCCCCATGAGAGCCGGACCAATGCGGACATCATTGAGACGTTAAGAAAGAAAGGTTTTAATGGCTGTGACAGCCCGGAACCCGACGGAGATGACTCGATAGACCAGAGCCCCTTGATGGAGGATAAATACCGTAAAGGCAGCGAGGATCTGGATATCCTGTTCAAGCGATACGGTTCCGCAGTGCCCACGCCAAACTTTGCCATGCCAGTGACGGTTCCCGTGACCAACCAGAACACACTGCAGTTCAGCAGCCCGGGCAGCTCGTTGGTGACCCAATCCTTGGTGACCTCGTCGCTGACCGACCCCCGGCTCCTCTCCCCACAGCAGCCAACACTGCAGAGGAATACGGTGTCCCCAGGGCTGCCGCAGCGGCCAGCCAGTGCAGGGGCAATGCTTGGGGGTGACCTGAACAACACCAACGGAGCCTGCCCGAGCCCCGTGGGCACCGGCTACGTCAGTGCTCGTGCCTCCGCCGGTCTCCTTCCCGTCTCCAACGGCAGCACTTTGGGCAAGATCATCCTGGCCAAATCCCTTCCGCGGTCACCCCACAGCACCCAGCTCGCCTCCAACAGCCGCAAGCAGAACATGCGCGTCATCACCTCGCAGAGCGGCAAAGGGCTGATGCACCACCTGAACACGCAGCGGTTAGGTGTCTCCCAAGCGACTCACTCTCTAACCACGCCGGTTGTTTCTGTTGCCACCCCGAGCCTGCTGACACAGGGGCTGCCGTTCTCCGCCATGCCGACCGCATACAACACAGATTATCAGCTGACGAGTGCTGAGTTATCTTCGCTGCCAGCATTCAGCTCACCTGGTGGGTTGTCCCTTGGCAACATCTCTGCCTGGCAGCAGCAGCAGCAGCAGCAGCAGCAGCAACAGCAGCAGCAGCAGCAGCAACAACAGCAACAGCAGCAGCAGCAGCAACAACAGCAGCAGCAGCAG---------------------------------------------------------------------------------------------------------------------------------------------------------------------------------------------------------------------------------------------------------------------------------------------------------------------------------------------------------------------------------------------------------------------------------------------------------------------------------------------------------------------------------------------------------------------------------------------------------------------------------------------------------------------------------------------------------------------------------------------------------------------------------------------------------------------------------------------------------------------------------------------------------------------------------------------------------------------------------------------------------------------------------------------------------------------------------------------------------------------------------------------------------------------------------------------------------------------------------------------------
>GalG_MEF2D_XM_001232258_XP_001232259_Gallus_gallus
ATGCAGATCTCTGACCTCTGGGGTGCAAAGCTGCGCTTCGCACCTGTGCTTTCCATGCTGGGGTCTGGTGACATCCAAGCTGCTGCGGTGACCTTCACCAAGCGTAAGTTCGGCTTGATGAAGAAAGCCTACGAGCTGAGCGTGTTGTGCGACTGCGAGATCGCCCTGATCATTTTCAACCACTCCAACAAGCTGTTCCAGTATGCCAGCACCGACATGGACAAGGTGCTGCTTAAGTACACTGAGTACAACGAGCCCCATGAGAGCCGGACCAATGCGGACATCATTGAGACGTTAAGAAAGAAAGGTTTTAATGGCTGTGACAGCCCGGAACCCGACGGAGATGACTCGATAGACCAGAGCCCCTTGATGGAGGATAAATACCGTAAAGGCAGCGAGGATCTGGATATCCTGTTCAAGCGATACGGTTCCGCAGTGCCCACGCCAAACTTTGCCATGCCAGTGACGGTTCCCGTGACCAACCAGAACACACTGCAGTTCAGCAGCCCGGGCAGCTCGTTGGTGACCCAATCCTTGGTGACCTCGTCGCTGACCGACCCCCGGCTCCTCTCCCCACAGCAGCCAACACTGCAGAGGAATACGGTGTCCCCAGGGCTGCCGCAGCGGCCAGCCAGTGCAGGGGCGATGCTTGGGGGTGACCTGAACAACACCAACGGAGCCTGCCCGAGCCCCGTGGGCAACGGCTACGTGAGTGCTCGTGCCTCCCCCGGTCTCCTTCCCGTCTCCAACGGCAGCACTTTGGGCAAGATCATCCCGGCCAAATCCCCTCCGCCGCCACCCCACAGCACCCAGCTCGCCTCCAACAGCCGCAAGCCGGACCTGCGCGTCATCACCTCGCAGAGCGGCAAAGGGCTGATGCACCACCTGACGGAGGATCACTTGGCTCTGCAGAACACGCAGCGGTTAGGTGTCTCCCAAGCGACTCACTCTCTAACCACGCCGGTTGTTTCTGTTGCCACCCCGAGCCTGCTGACACAGGGGCTGCCGTTCTCCGCCATGCCGACCGCATACAACACAGCGCGGTCGCTGGGTGGCATCAGAACGCATAGCGAAGCGGAGCGGCAGCGA------------------------------------------------------------------------------------------------------------------------------------------------------------------------------------------------------------------------------------------------------------------------------------------------------------------------------------------------------------------------------------------------------------------------------------------------------------------------------------------------------------------------------------------------------------------------------------------------------------------------------------------------------------------------------------------------------------------------------------------------------------------------------------------------------------------------------------------------------------------------------------------------------------------------------------------------------------------------------------------------------------------------------------------------------------------------------------------------------------------------------------------------------------------------------------------------------------------------------------------------------------------------------------------------------------------------------
>GalG_MEF2C_XM_001231661_XP_001231662_Gallus_gallus
ATGGGGAGAAAAAAGATTCAGATTACAAGGATTATGGATGAGCGTAACAGACAGGTGACATTTACGAAGAGGAAATTTGGGTTAATGAAGAAGGCTTATGAGCTGAGTGTTCTGTGTGACTGCGAGATTGCTCTAATAATCTTCAACAGCACCAACAAACTGTTCCAGTATGCCAGCACGGATATGGACAAAGTGTTGCTGAAGTATACTGAGTATAATGAGCCGCATGAGAGTCGAACGAATTCAGATATTGTTGAGACGTTGAGAAAGAAAGGACTTAATGGCTGTGACAGTCCAGACCCCGATGCAGACGATTCAGTAGGTCACAGCCCTGAGTCTGAGGACAAGTACAGGAAAATTAATGAAGATATTGATCTAATGATCAGCAGACAAAGATTGTGTGCTGTTCCACCACCAAACTTTGAGATGCCAGTTTCTATCCCAGTGTCCAACCACAGCAGTCTGGTATACAGTAATCCAGTCAGCTCACTGGGAAACCCTAATCTTTTGCCACTGGCCCATCCTTCTTTGCAAAGAAATAGCATGTCTCCTGGCGTGACACATCGGCCTCCAAGTGCAGGTAACACAGGTGGCCTGATGGGTGGGGACCTCACTACCGGTGCAGGCACCAGTGCAGGAAATGGTTATGGCAACCCCCGCAACTCACCAGGTCTGCTGGTCTCACCTGGCAACTTGAACAAGAATATGCAAGCAAAATCTCCGCCTCCAATGAATTTGGGAATGAACAACCGTAAACCAGATCTCCGTGTGCTTATTCCACCTGGCAGCAAGAATACAATGCCATCAGTGTCTGAGGATGTTGATCTGCTCCTGAATCAGAGGATAAATAACTCCCAGTCTGCTCAGTCATTGGCTACTCCAGTGGTTTCCGTAGCAACTCCTACTCTACCAGGGCAAGGGATGGGAGGATACCCATCAGCCATCTCAACAACATATGGTACTGAATATTCTCTGAGTAGTGCAGATATATCATCTCTCTCTGGATTTAATACAGCCAGTGCTCTTCATCTTGGTTCTGTGACTGGCTGGCAACAGCAACACCTACATAATATGCCGCCGTCTGCCCTCAGTCAACTGGGG------------------------------------------------------------------------------------------------------------------------------------------------------------------------------------------------------------------------------------------------------------------------------------------------------------------------------------------------------------------------------------------------------------------------------------------------------------------------------------------------------------------------------------------------------------------------------------------------------------------------------------------------------------------------------------------------------------------------------------------------------------------------------------------------------------------------------------------------------------------------------------------------------------------------------------------------------------------------------------------------------------------------------------------------------------------------------------------------------------------------------------------------------------------------------------------------------------------------------------------------------------------------------------------------------------------
>RatN_MEF2D_NM_030860_NP_110487_Rattus_norvegicus
ATGGGGAGGAAAAAGATTCAGATCCAGCGAATCACTGATGAACGGAACCGCCAGGTGACATTCACCAAGCGGAAGTTTGGGCTGATGAAGAAGGCCTACGAACTGAGTGTGCTGTGCGACTGTGAGATCGCGCTCATCATCTTCAACCACTCCAACAAGCTGTTTCAGTACGCCAGCACCGACATGGACAAGGTGCTGCTCAAGTACACGGAGTACAACGAGCCGCATGAGAGCCGCACCAATGCTGACATCATTGAGACCCTGAGGAAGAAGGGTTTCAACGGCTGTGACAGCCCAGAGCCGGATGGGGAGGACTCACTGGAGCAGAGCCCCCTGCTGGAGGACAAGTACCGGCGGGCCAGTGAGGAACTGGATGGGCTCTTCAGGCGCTATGGGTCATCTGTTCCGGCCCCCAATTTTGCCATGCCTGTCACAGTGCCCGTGTCCAATCAGAGCTCCATGCAGTTCAGCAATCCAAGTAGCTCTCTGGTCACTCCTTCCCTGGTGACATCATCCCTTACGGACCCACGGCTCCTGTCCCCCCAGCAGCCAGCACTACAGAGAAACAGTGTTTCTCCGGGCCTGCCCCAGCGGCCTGCTAGTGCAGGAGCCATGCTGGGTGGAGACCTCAACAGTGCTAATGGAGCCTGCCCCAGCCCCGTTGGGAATGGCTACGTCAGTGCCCGGGCTTCCCCCGGCCTCCTCCCTGTGGCCAATGGCAACGGCCTAAACAAGGTCATCCCTGCCAAGTCTCCACCCCCACCCACCCACAACACCCAGCTTGGAGCCCCCAGCCGCAAGCCTGATCTGCGGGTCATCACTTCCCAGGGAGGCAAAGGGTTAATGCATCATTTGAACAATGCCCAGCGCCTTGGGGTCTCCCAGTCTACCCACTCGCTCACCACCCCAGTGGTTTCCGTGGCAACACCAAGTTTACTCAGCCAGGGCCTCCCCTTCTCCTCCATGCCCACTGCCTACAACACAGATTACCAGCTGCCCAGTGCAGAGCTTTCCTCCTTACCAGCCTTCAGCTCACCTGCAGGGCTGGCACTAGGCAACGTCACCGCCTGGCAGCAGCCCCAGCAGCCCCAGCAGCCACAACCACCACAACCGCCACAGTCACAGCCACAGCCACCACAGCCACAGCCACAGCAGCCACCTCAGCAACAGCCCCACTTGGTCCCTGTTTCTCTCAGCAACCTCATCCCTGGCAGCCCCTTGCCCCATGTGGGTGCTGCTCTCACTGTCACTACCCACCCCCACATCAGCATCAAGTCAGAACCAGTGTCCCCAAGTCGTGAACGCAGCCCTGCACCTCCTCCACCAGCTGTGTTCCCAGCTGCCCGCCCTGAGCCTGGCGAAGGTCTCAGCAGCCCAGCTGGAGGATCCTATGAGACCGGGGACCGGGATGATGGACGGGGGGACTTTGGGCCCACACTAGGCCTGCTGCGCCCAGCCCCAGAGCCTGAGGCTGAGGGCTCAGCTGTGAAGAGGATGCGGCTGGATACTTGGACATTAAAG------------------------------------------------------------------------------------------------------------------------------------------------------------------------------------------------------------------------------------------------------------------------------------------------------------------------------------------------------------------------------------------------------------------------------------------------------------------------------------------------------------------------------------------------------------------------------------------------------------------------------------------------------------------------------------------------------------------------------------------------------------------------------------------------------------------------------------------------------------------------------
>RatN_MEF2A_NM_001014035_NP_001014057_Rattus_norvegicus
ATGGGGCGAAAGAAAATACAAATTACACGCATAATGGATGAGAGGAACCGACAGGTGACTTTTACAAAGCGAAAGTTCGGATTGATGAAGAAAGCCTATGAACTCAGTGTGCTCTGTGACTGTGAGATAGCACTCATCATCTTCAACAGCTCTAACAAGTTGTTTCAGTACGCCAGCACTGACATGGACAAAGTCCTTCTCAAGTACACCGAGTACAACGAGCCTCATGAAAGCAGGACGAACTCGGATATTGTGGAGGCTCTGAACAAGAAGGAACACAGAGGCTGCGACAGCCCAGACCCTGATACTTCATATGTGCTAACTCCACATACAGAAGAAAAATATAAAAAAATTAATGAGGAATTTGATAATATGATGCGGAATCATAAAATCGCACCTGGCTTGCCGCCTCAGAACTTCTCAATGTCTGTCACAGTCCCTGTGACCAGCCCTAATGCTTTGTCGTACACTAACCCAGGGAGTTCACTCGTGTCACCGTCTTTGGCAGCCAGCTCAACATTAGCAGAGTCCAGCATGCTGTCTCCACCCCCAGCCACGCTACATAGAAATGTGTCTCCAGGAGCTCCGCAGAGACCACCAAGCACTGGCAGTGCAGGTGGGATGTTGAGCACTACAGACCTCACGGTACCAAATGGAGCTGGAAATAGTCCTGTGGGGAATGGATTTGTAAACTCAAGGGCCTCTCCAAATTTGATTGGAAATACTGGTGCGAATAGTGTAGGCAAAGTCATGCCTACAAAGTCCCCCCCGCCACCAGGTGGGGGCAGTGTTGGAATGAACAGTCGGAAACCAGATCTACGGGTTGTCATTCCCCCTTCAAGCAAGGGCATGATGCCCCCACTTAATGCCCAAAGGATAAGTAGTTCTCAAGCCACACAACCTCTTGCCACGCCCGTGGTGTCTGTGACAACTCCAAGCTTGCCTCCGCAGGGACTAGTGTACTCGGCCATGCCGACAGCCTACAACACTGATTACTCATTGACCAGCGCTGACCTGTCCGCCCTGCAAGGCTTTACTTCCCCTGGAATGCTGTCTCTGGGGCAGGCTTCAGCCTGGCAGCAGCACCATCTAGGACAAGCGGCCCTCAGCTCTCTAGTGGCTGGAGGGCAGTTATCTCAGGGTTCAAATTTGTCCATTAACACCAACCAGAACATCAACATTAAGTCAGAGCCAATTTCACCTCCCCGTGATAGAATGACCCCATCAGGCTTCCAGCAGCAGCAGCAGCAGCAGCCACAGCAGCAACCACCGCCACAACCTCCACAGCCCCAGCCCCAACCCCGGCAGGAAATGGGGCGCTCCCCTGTGGACAGTCTGAGCAGCTCTAGCAGCTCCTACGATGGCAGTGACCGGGAGGATCCACGGGGCGACTTCCATTCTCCAATTGTGCTTGGCCGACCTCCAAATGCTGAGGACAGAGAAAGCCCCTCTGTAAAACGCATGAGGATGGACACATGGGTGACC------------------------------------------------------------------------------------------------------------------------------------------------------------------------------------------------------------------------------------------------------------------------------------------------------------------------------------------------------------------------------------------------------------------------------------------------------------------------------------------------------------------------------------------------------------------------------------------------------------------------------------------------------------------------------------------------------------------------------------------------------------------------------------------------------------------------------------------------------------------------------------------------------------------
>RatN_MEF2B_NM_001017507_NP_001017507_Rattus_norvegicus
ATGGGGAGGAAAAAAATCCAGATCTCACGCATTCTAGACCAAAGGAACAGGCAGGTGACTTTCACCAAGCGCAAGTTCGGGCTGATGAAGAAAGCTTACGAGTTGAGCGTGCTTTGTGACTGCGACATCGCGCTGATCATCTTCAACAGCGCGCAGCGCCTCTTCCAGTATGCGAGCAGCGACATGGACCGGGTGCTGCTCAAATACACCGAGTACAGCGAGCCGCACGAGAGCCGCACGAACGCGGATATCTTGCAGACACTGAAGAGGAGGGGAGTGGGCCTTGATGGGCCCGAACTGGATATGGAAGAGGGGCCAGAGGGTCCTGGAGAGAAGCTGCTGAGGACGCTGGGAGGAGACAGAGGCTTGGTCTCGCCCCCGCCTCGGATCTATCCAGTGGCCCCCGCAATGTCGGTCTCAGAGCTGTCATACCGGGTCCCACCCGCCACTTCAGGCTGTGACCCTGGCGGGCTGGGGGAGGCCCCGTCTGTCCACAGCCGCTCGCCTCACTTTCGACCCCCGGGCCTGGGACACCCCATCTTCTCTCCGAGCCACCTTGCGGGCAAGACACCCCCACCCCTGTACCTGGCGACTGATGGGCGGAGGCCAGACCTGCCCCCTGGCCTGGTTGGTGCCCGAGGGGGACTGGGCACATCGAGGAGCTTGTACAGCGGCTTGCAGAGCCCTGGCGCCCCGGGCCCGGCTCTGGGTAGCTTCGCCTTCCTACCACCAGGCTCAGCAGATTGCAGTCCGGGAGACGCAGCTCAGGTCCCCCTGCAGCCCTCGCCCTGGCCACCAACGAGGGACGCGGTGGACCCCGCCGGGCCAGCTGCCCGCAGTCTGTGCGAGGAGGGTCCCCCGAGCCGAGAGGCCTCCCCTCCGACACCTCCGGTCAGCATCAAATCCGAACGTCTGTCTCCAGTCACTGGGACCTCTGGAGACTTCCCCAGGTCCTTCCCCTACCCTCTGCTCCTTGCCAGACCCCTGGCAGAGCCACTGCGGCCCGCGTCCCTGCGCCGCTTGACTCCCGACAGCTGGCCACGG---------------------------------------------------------------------------------------------------------------------------------------------------------------------------------------------------------------------------------------------------------------------------------------------------------------------------------------------------------------------------------------------------------------------------------------------------------------------------------------------------------------------------------------------------------------------------------------------------------------------------------------------------------------------------------------------------------------------------------------------------------------------------------------------------------------------------------------------------------------------------------------------------------------------------------------------------------------------------------------------------------------------------------------------------------------------------------------------------------------------------------------------------------------------------------------------------------------------------------------------------------------------------------------------------------------------------------------------------------------------------
>RatN_MEF2C_XM_001056692_XP_001056692_Rattus_norvegicus
ATGGGGAGAAAAAAGATTCAGATCACGAGGATTATGGATGAACGTAACAGACAGGTGACTTTTACAAAGAGGAAATTCGGACTGATGAAGAAGGCTTATGAGTTGAGCGTGCTGTGCGACTGTGAGATTGCCCTGATCATCTTCAACAGCACCAACAAGCTGTTCCAGTACGCCAGCACCGACATGGACAAGGTGCTGCTCAAGTACACCGAGTACAACGAGCCGCACGAGAGCCGGACAAACTCGGACATTGTGGAGACATTGAGAAAGAAGGGCCTTAATGGTTGTGACAGCCCCGATCCCGATGCAGACGATTCAGTAGGTCACAGCCCTGAGTCTGAGGACAAGTACAGGAAAATTAACGAAGATATTGATCTAATGATCAGCAGGCAAAGATTGTGTGCTGTTCCACCTCCCAACTTTGAGATGCCAGTTACCATCCCAGTGTCCAGTCATAACAGTTTGGTATACAGCAACCCTGTCAGCTCACTGGGAAACCCTAATCTTCTGCCACTGGCCCACCCTTCTCTGCAGAGGAATAGTATGTCTCCTGGTGTGACACATAGACCTCCAAGTGCAGGTAACACAGGTGGTCTGATGGGTGGAGACCTCACATCCGGTGCAGGCACCAGTGCAGGGAATGGATACGGCAACCCCCGGAACTCACCAGGCCTGCTGGTCTCACCTGGTAACCTGAACAAGAATATACAAGCCAAATCTCCTCCCCCTATGAATCTAGGAATGAATAATCGTAAGCCAGATCTCCGCGTCCTCATCCCCCCTGGCAGCAAGAACACAATGCCATCAGTGAATCAAAGGATAAATAACTCCCAGTCGGCCCAGTCATTGGCTACCCCAGTGGTTTCTGTAGCAACTCCTACTTTACCAGGACAAGGAATGGGAGGATATCCGTCAGCCATTTCAACAACATATGGTACCGAATACTCTCTGAGCAGCGCAGATCTGTCATCTCTGTCTGGCTTCAATACTGCCAGTGCGCTCCACCTCGGCTCCGTCACTGGCTGGCAGCAGCAGCACCTACATAACATGCCGCCATCTGCCCTCAGTCAGTTGGGAGCTTGCACTAGCACTCATTTATCTCAGAGTTCAAATCTCTCCCTGCCTTCTACTCAAAGCCTCAACATCAAGTCAGAACCTGTTTCTCCTCCTAGAGACCGTACCACCACCCCATCGAGATACCCACAACACACGCGCCACGAGGCGGGGAGATCTCCTGTTGACAGCCTGAGCAGCTGTAGCAGTTCCTACGATGGGAGCGACCGGGAGGATCACCGGAACGAATTCCACTCCCCCATTGGACTCACCAGACCTTCGCCGGACGAAAGGGAAAGTCCCTCAGTCAAGCGCATGCGGCTCTCTGAAGGATGGGCAACA------------------------------------------------------------------------------------------------------------------------------------------------------------------------------------------------------------------------------------------------------------------------------------------------------------------------------------------------------------------------------------------------------------------------------------------------------------------------------------------------------------------------------------------------------------------------------------------------------------------------------------------------------------------------------------------------------------------------------------------------------------------------------------------------------------------------------------------------------------------------------------------------------------------------------------------------------------------------------------------------------------
>ApiM_MEF2_XM_397383_XP_397383_Apis_mellifera
ATGGGTCGGAAGAAGATTCAAATTTCGCGCATCACGGACGAACGGAATCGTCAGGTGACCTTCAACAAAAGGAAGTTTGGGGTAATGAAAAAAGCATATGAGTTGTCGGTACTATGCGACTGTGAGATCGCTCTGATTATCTTCAGTTCGAGTAACAAGCTATATCAGTATGCAAGCACCGACATGGACAAGGTTCTTCTCAAGTACACCGAGTACAACGAACCCCACGAGTCTCTTACCAACAAGAATATCATCGAGAAGGAACATAAGGGCGCCATGTCCCCGGAAAGTCCGGAGCCTGACGCGATCGAGTACAATCTTACTCCGCGCACCGAAGCCAAATACACGAAGATTGACGAGGAGTTCCAACTAATGATGCAGAGGCACCAACATAACGGCACTCGGGCAATGGGACAATCTAATTACTCTCTACCTGTATCCGTACCAGTGAATAGTTATGGCGAATCTCTACTTGGATCTAGTCCTCAAATAGCGCATACCAGCATTTCTCCAAGACCATCGTCTTCTGAAACAGATTCAGTGTATCCACCAGGAGGAATGTTGGAGATGAGTAATGGCTATCCACCATCAGCATCACCATTAGGAGGTTCACCTAGTCCAGGTCCTTCACCGGCACTAGGAGTTGGAGGAGGCAGTGCAAACAAAGGCAGTAATCCGTCTAGGCATTCGCCGCAACCTCCACCTCCTCCACCGCCGCCTCATCCTCACAGGACTAATCTTCGAGTAGTTATACCAACACCTCTTACACAACCTCTCTCTGAAGATACTAGTTATGATAATGGCCATACACAATCTGCATTAAATACACCGGTAGTAGCATTGCAAACACCATCAGTTCCAGCCGGATACTCTAGTTTCGGACCTACCGATTATTCCTCAGACCTTGGAAGTTTAGCCTGGTCTCATCAGAGGTACGTTGATGACTTATCAATGTATTCGGCAGCCACCATGTCCAGTATCAGTGGTCTTCCTCATCTAGCCGTATCAAGTAGTACACCACCGCCTGCCACATCGCCATTACCAGTGAAAATAAAGAGCGAACCGATTAGTCCACCTCGAGATCCTCACGGTGGCAACAGTGGCTCAAATAGTAGTGGGCCGAGTAATACCAGCAATCTTCATCATACAGCCCTGAATGTTGGACCTTCGTCGAGTACCGGTGCACCACCTCCACATCATGTACCTCATCCTGGCCCACAATCGTTGAATCTTGTGTCGAACAGACCTAGCAGTAATCCACCGCCGTCTCACTCTGGAAGTATAACACCGACAAATCTTCCGTCTCCAGGTAGTGCAACGGTGGCAGACATTCGAACGAGTCACTCGAACACCGGAGGAAATGGTGGGAACAACTCAGACTATGAGAACGGACCACTTATGAAGCGTTCCAGAATCACTGAGGGCTGGGCGACT---------------------------------------------------------------------------------------------------------------------------------------------------------------------------------------------------------------------------------------------------------------------------------------------------------------------------------------------------------------------------------------------------------------------------------------------------------------------------------------------------------------------------------------------------------------------------------------------------------------------------------------------------------------------------------------------------------------------------------------------------------------------------------------------------------------------------------------------------------------------------------------------------------------------------------------------------------------------
>TriC_MEF2_XM_966678_XP_971771_Tribolium_castaneum
ATGGGTCGCAAAAAAATACAAATATCAAGAATCACCGATGAGCGGAATCGACAGGTCACTTTCAACAAGCGGAAGTTCGGCGTGATGAAGAAAGCTTACGAACTCTCGGTTTTGTGTGACTGCGAGATCGCGCTTATCATCTTCAGCAGCAGCAACAAATTGTACCAGTACGCGAGTACGGACATGGACAAAGTGCTGCTGAAATACACCGAATACAACGAGCCCCATGAGTCTCTCACCAACAAAAATATTATCGAGAAAGAGCATAAGAACGGAGTGATGAGTCCTGACAGTCCCGAGCCGGAGACGGAGTACCAGTTGACGCCGCGGACCGAGGCCAAGTACAGCAAAATCGACGAGGAATTTCAAATGATGCTTCAAAGAAACCAAATCAATGGACAGAGGGTTAGCATGAGCTCTTCGAATTATACGCAACCCGTATCGGTGCCTGTTAATATAAGTTATGGTGATTCTGGTCTTCTTCAATCTAGTCCGCAAATGGCTCATACTAGTATTAGTCCCCGACCGTCTTCTTCTGAAACAGATTCGGTTTATCCGAGCGGAGGAATGCCCGAGATGAGCAATGGTTATCCAAATTCAGCATCTCCAATGGATGGATCACCGTCCCCAGGACCAAGTCCAGGACCAGGTCTTAGTTCCTCAAAGCAGCATCCAAAACAACATTCACCCGGTCCGCGATCGAACCTCCGAGTCGTCATCCCTACGGCACTAGGACCAAGTATTACCCCGGAAGAAGTTTCATATGGAGAACACAATCGGACTCAATCGACTCTGAATACCCCCGTGGTGGCGCTGCAGACTCCCGGTTTGTCGAATTACCCCGGTACTTTGAGTTCGTTCGGCGCTCAGGATTTCAGTATGGGGGCCGATATGGGCTTGAGTTCAATATCCTGGAGCGGTCATCAGATTTCGACGTCTTTGACACACACAAGTAACTGCTTGCCGCATTTGGCAGTGTCGAGCAGCACACCACCGCCGTCGTCATCTTCACCGATACCTGTGAAAATAAAGAGTGAACCGATATCGCCTCCTCGAGAACATCATCCGCATCTGAGTGTGGGTGTCCACCATTCGCACGTACAGAGCTTGAACTTGACGCACAGTCACCATCCGAGGCCCAGTTCTGCCGGTCATATAACGCCGACTCCTGGAAGTGTCACGCCGACGAATTTGCCGTCGCCGACGGGGCCGCCAAGCGGGGGTGATTACGAGAATATTCAGATGCATAAGCGAGCAAGACTCTCAGACTGGCCATCC---------------------------------------------------------------------------------------------------------------------------------------------------------------------------------------------------------------------------------------------------------------------------------------------------------------------------------------------------------------------------------------------------------------------------------------------------------------------------------------------------------------------------------------------------------------------------------------------------------------------------------------------------------------------------------------------------------------------------------------------------------------------------------------------------------------------------------------------------------------------------------------------------------------------------------------------------------------------------------------------------------------------------------------------------------------------------------------------------------------------------------
>BomM_MEF2_NM_001043440_NP_001036905_Bombyx_mori
ATGGGTCGGAAGAAAATACAAATATCCCGGATTACGGACGAACGGAATCGGCAGGTTACTTTCAACAAACGTAAATTCGGCGTAATGAAGAAGGCGTATGAGTTGAGCGTGCTATGCGACTGTGAGATTGCACTCATCATATTCAGCTCCAACAACAAACTGTACCAATATGCAAGCACGGACATGGACAAGGTTCTGCTGAAATACACGGAATACAATGAACCGCACGAGTCCCTTACGAACCGCAACATCATCGAGGCACTCACAAAGAAAGAGCACAAGAACGGAGTGATGTCGCCTGACAGCCCGGAAGCCGAACCCGAATACAACCTGACCCCCCGCACCGAAGCCAAGTACTCGAAGATCGACGAGGAATTCCAAATGATGATGCAAAGGAACCAGTTGAACGGGAGCCGCGTCGGCGTTGGCGTGACGGGAAGCAACTATAACCTACCGGTCAGCGTGCCTGTCGGGAACTACGATCAATCCTTACTCCAAGCTAGTCCACAAATGCATACCTCTATCAGTCCACGGCCATCGTCTTCGGAAACCGATTCAGTATACCCAAGCGGCGGAATGCTCGAAATGTCAAACGGATACCCAGGCTCCGCATCACCACTGGGGGCGGGATGTACCCCGTCGCCGTCCCCCGGCCCCGCTCCCTCTCCCCACCGACACCCGCACAAGTCCCATGCCCACGCTCCGCCACCGCACCACTCGCCCCGACACAACAACCTGCGCGTCGTTATACCTAGTTCAATGCCACCACCGCAAGATGACATATCATATGCAGAGACACCACTAAGCTATTCACTCACCAACTTCGGACCACAGGACTTCAGTATGACCTCGGACATGGGAATCGGACTGACGTGGGGCGCTCACCAACTGCAGACGTTACAACACAACAGGTACATTGGCAGCCTGCCGGTATTGGGTGGTGGGGGAACTCCTCCACCGGCCGCGTCACCAAGCAATGTGAAGATCAAAGCGGAACCAGTATCGCCGCCACGCGCACCAGATCACTTGCATCGCGGCCCTCCTCCTGCCAGCGTACCACAGCCCGCACATCAAATGCCAGGAGTCATTGATGGCTCAGTTTCGTCTAGTAACATGGGCTCGCCGGCAGGCCAAGACATGAGGCACTCCAACGCCGTTGCGCTTGACTACGAGCAGCCCCATACCAAGCGGCCGCGGATCGAGGGTTGGGCCACA------------------------------------------------------------------------------------------------------------------------------------------------------------------------------------------------------------------------------------------------------------------------------------------------------------------------------------------------------------------------------------------------------------------------------------------------------------------------------------------------------------------------------------------------------------------------------------------------------------------------------------------------------------------------------------------------------------------------------------------------------------------------------------------------------------------------------------------------------------------------------------------------------------------------------------------------------------------------------------------------------------------------------------------------------------------------------------------------------------------------------------------------------------------------------------------------
>BosT_MEF2C_NM_001046113_NP_001039578_Bos_taurus
ATGGGGAGAAAAAAGATTCAGATTACGAGGATTATGGATGAACGTAACAGACAGGTGACGTTTACAAAGAGGAAATTTGGGTTGATGAAGAAGGCATACGAGCTGAGCGTGCTGTGTGACTGTGAGATTGCGCTGATCATTTTCAACAGCACCAACAAGCTGTTCCAGTACGCCAGCACGGACATGGACAAGGTGCTGCTCAAGTACACCGAGTACAACGAGCCGCACGAGAGCCGGACGAACTCAGACATCGTGGAGACGTTGAGAAAGAAGGGCCTTAATGGCTGTGACAGCCCAGATCCTGATGCAGACGATTCAGTAGGTCACAGCCCTGAGTCTGAGGACAAGTACAGGAAAATTAACGAAGATATTGATCTAATGATCAGCAGGCAAAGATTGTGTGCTGTTCCACCTCCCAACTTTGAGATGCCAGTCTCCATCCCAGTGTCCAGCCACAACAGTTTGGTATACAGCAACCCCGTCAGCTCACTGGGAAACCCCAACCTTTTGCCACTGGCCCACCCTTCTCTGCAGAGGAATAGTATGTCTCCTGGTGTAACACATCGACCTCCAAGTGCAGGTAACACAGGTGGTCTGATGGGTGGAGACCTCACGTCCGGTGCAGGCACCAGTGCAGGGAACGGGTATGGCAATCCCCGAAACTCACCAGGTCTGCTGGTCTCACCTGGTAACTTGAACAAGAATATGCAAGCGAAATCTCCTCCCCCCATGAATTTAGGGATGAATAACCGTAAACCAGACCTCCGAGTTCTTATTCCACCAGGCAGCAAGAATACAATGCCATCCGTGTCTGAGGATGTCGACCTGCTCTTGAATCAAAGGATAAATAACTCCCAGTCTGCTCAGTCATTGGCTACCCCAGTGGTTTCCGTAGCAACTCCTACTTTACCAGGACAAGGGATGGGAGGATATCCATCAGCCATTTCAACAACATATGGTACCGAGTACTCTCTGAGTAGTGCAGACCTGTCATCTCTCTCTGGCTTTAACACCGCCAGCGCTCTTCATCTTGGGTCAGTAACTGGCTGGCAACAGCAGCACCTGCACAGCATGCCACCGTCCGCCCTCAGCCAGCTGGGAGACCGTACCACCACCCCTTCGAGATACCCACAACACACGCGCCACGAGGCGGGGAGATCTCCTGTTGACAGCTTGAGCAGCTGTAGCAGTTCCTACGACGGCAGCGACCGAGAGGATCACCGGAACGAATTCCACTCCCCCATTGGACTCACCAGACCTTCGCCGGACGAAAGGGAAAGTCCCTCAGTCAAGCGCATGCGACTCTCTGAAGGATGGGCAACA------------------------------------------------------------------------------------------------------------------------------------------------------------------------------------------------------------------------------------------------------------------------------------------------------------------------------------------------------------------------------------------------------------------------------------------------------------------------------------------------------------------------------------------------------------------------------------------------------------------------------------------------------------------------------------------------------------------------------------------------------------------------------------------------------------------------------------------------------------------------------------------------------------------------------------------------------------------------------------------------------------------------------------------------------------------------------------
>BosT_MEF2A_NM_001083638_NP_001077107_Bos_taurus
ATGGGGCGGAAGAAAATACAAATCACACGCATAATGGATGAAAGGAACCGACAGGTCACTTTTACAAAGAGAAAGTTTGGATTAATGAAGAAAGCCTATGAACTTAGTGTGCTCTGTGACTGTGAAATAGCACTCATCATTTTCAACAGCTCTAACAAACTGTTTCAGTATGCCAGCACTGATATGGACAAGGTTCTTCTCAAGTATACGGAATATAATGAACCTCACGAAAGCAGAACCAACTCGGATATTGTTGAGGCTCTGAACAAGAAGGAACACAGAGGGTGCGACAGCCCAGACCCTGATACTTCCTATGTGCTAACTCCACATACAGAAGAAAAATATAAAAAAATTAATGAGGAATTTGATAATATGATGCGGAATCATAAAATCGCACCCGGTTTGCCACCTCAGAATTTCTCAATGTCTGTCACAGTCCCTGTGACCAGCCCCAGTGCTTTGTCTTACACTAACCCAGGGAGTTCACTTGTGTCCCCATCTTTGGCAGCCAGCTCAGCATTAGCAGATACAAGCATGCTCTCTCCACCTCAAGCCACATTACATAGAAATGTATCCCCTGGAGCTCCTCAGAGACCACCCAGTACTGGCAGTGCAGGTGGGATGTTGAGCACTTCAGACCTCACAGTGCCAAATGGAGCTGGAAGCAGCCCAGTGGGGAATGGATTTGTAAACTCAAGAGCTTCTCCAAATTTGATCGGAACTACTGGTGCAAATAGTTTAGGCAAAGTTATGCCTACGAAGTCTCCCCCTCCTCCAGGTGGTGGCAGTCTTGGAATGAACAGTCGAAAACCAGATCTTCGAGTTGTCATCCCCCCTTCCAGCAAGGGCATGATGCCTCCACTGAATACCCAAAGGATAAGCAGTTCTCAAGCCACTCAACCCCTAGCTACCCCAGTGGTGTCTGTGACAACTCCAAGCCTGCCTCCGCAGGGCCTGGTGTACTCAGCAATGCCAACTGCCTACAACACAGACTACTCGCTGACTAGTGCAGACCTGTCAGCACTGCAGGGCTTCAACTCGCCAGGAATGCTGTCTCTGGGACAGGTGTCTGCCTGGCAGCAGCACCATTTAGGACAAGCAGCCCTCAACTCTCTCGTTGCTGGAGGGCAGTTATCTCAGGGTTCAAATTTATCCATTAATACCAACCAAAACATCAACATTAAGTCAGAACCAATTTCACCTCCCCGGGATCGAATGACCCCATCAGGCTTCCAGCAGCAGCAGCAGCCACAGCCGCCGCCACCGCCGCCACAGGCCCCACAGCCGCAGCCCCGGCAGGAGGTTGGCCGCTCCCCTGTGGACAGTCTGAGCAGCTCCAGCAGCTCCTACGACGGCAGTGACCGGGAGGATCCGCGGGGCGACTTCCACTCTCCCGTTGTGCTCGGCCGGCCCCCAAACTCTGAGGACAGAGAAAGCCCTTCCGTAAAGCGGATGCGGATGGATGCGTGGGTGACC---------------------------------------------------------------------------------------------------------------------------------------------------------------------------------------------------------------------------------------------------------------------------------------------------------------------------------------------------------------------------------------------------------------------------------------------------------------------------------------------------------------------------------------------------------------------------------------------------------------------------------------------------------------------------------------------------------------------------------------------------------------------------------------------------------------------------------------------------------------------------------------------------------------------------
>BosT_MEF2B_NM_001145793_NP_001139265_Bos_taurus
ATGGGGAGGAAAAAAATTCAGATCTCACGCATTCTGGACCAAAGGAATCGGCAGGTAACATTCACCAAGCGAAAGTTCGGGCTGATGAAGAAGGCCTACGAGCTGAGCGTGCTCTGCGACTGCGAGATCGCCCTCATCATCTTCAACAGCTCCAACCGCCTCTTCCAGTACGCCAGCACAGACATGGACCGGGTGCTTCTGAAGTACACGGAGTACAGCGAGCCCCACGAGAGCCGCACCATCACCGACATCCTCGAGACACTGAAGCGGAGGGGTGTGGGCCTTGATGGACCCGAGCTGGAGCCAGACGAGGGGCTTGAGGGGCCAGGAGAGAAGCTGCGGAGGCTGGCAGGTGATGGGGGTGACCCAGCCTTGCCCCGGCCCCGGCTCTATCCCGCAGCCCCCACTATGCCCAGCCCGGACATGGTATACGGGGCGCTGCCCCCACCGGCCTGTGAACCCACTGGACTTGGGGAGGCCCTGCCTGCCCAGAGCCGCCCATCCCCCTTCCGGCCAGCAGCCCCCAAAGCTGGGCCCCCAGGCCTGGCGCACCCTCTCTTCTCGCCGAGCCACCTCGCCAGCAAGACACCACCGCCCCTGTACCTGGCAGCGGACGGGCGGAGGCCAGACCTGCCTGGCGGCCTGGCCGGGACCCGTGGGGGACTGAGCAGCTCGAGAGGACTCTACGGTGGCCTGCAGAGTCCCTGCTCCACCGCTGCCCCCGGACCCCCGCTCGGGAGCTTCCCCTTCCTCCCTGCCGGCCCCCCAGAGTATGGCCTGGGGGATCCTCCTCCACCCCCAGGCTTGCTGCAGCCCCCCACCCTAGCCCCCTGGCAGCCCTCCAGGGCTGATGGGCCCCCGGCCACACCCACGCAGCCTAGTGGGGGCCGCAGCTTGGGCGAGGATGGCCCCCCGGCCCGCGGCGCCTCCTCACCCACCCCTCCCGTCAGCATCAAGTCCGAGCGCCTCTCCCCGGCCCCCGGAGGCCCCGGCGACTTTCCAAAGACCTTCCCCTACCCTTTGCTCCTGGCCCGGCCCCTAGCAGAGCCCCTTCGACCTGGACCCCCTCTGCGGCGGCTGCCCACTGCTGATGGCTGGCCCCGG---------------------------------------------------------------------------------------------------------------------------------------------------------------------------------------------------------------------------------------------------------------------------------------------------------------------------------------------------------------------------------------------------------------------------------------------------------------------------------------------------------------------------------------------------------------------------------------------------------------------------------------------------------------------------------------------------------------------------------------------------------------------------------------------------------------------------------------------------------------------------------------------------------------------------------------------------------------------------------------------------------------------------------------------------------------------------------------------------------------------------------------------------------------------------------------------------------------------------------------------------------------------------------------------------------------
>BosT_MEF2D_XM_002685968_XP_002686014_Bos_taurus
ATGGGGAGGAAAAAGATTCAGATCCAGCGAATCACCGATGAGCGGAACCGACAGGTGACGTTCACCAAGCGGAAGTTCGGGCTGATGAAGAAGGCGTACGAGCTGAGCGTGCTCTGTGACTGCGAGATCGCGCTCATCATCTTCAACCACTCCAACAAGCTGTTCCAGTACGCCAGCACGGACATGGACAAGGTGCTGCTCAAGTACACGGAGTACAACGAGCCCCATGAGAGCCGCACCAACGCCGACATCATCGAGACCCTGAGGAAGAAGGGCTTCAACGGCTGCGACAGCCCGGAGCCCGACGGGGAGGACTCGCTGGAACAGAGCCCCCTGCTGGAGGACAAGTACCGGCGCGCCAGCGAGGAGCTGGACGGGCTCTTCCGGCGCTACGGGTCAGCTGTCCCGGCCCCCAACTTTGCCATGCCTGTCACGGTGCCCGTGTCCAGTCAGAGCTCCCTGCAGTTCAGCAATCCCAGCGGCTCCCTGGCCACCCCTTCCCTGGTGACGTCGTCCCTCACGGACCCACGGCTCCTGTCCCCCCAGCAGCCAGCACTGCAGAGGAGCAGCGTGTCTCCCGGCCTGCCCCAGCGGCCAGCCAGTGCAGGGGCCATGCTGGGGGGAGACCTCAGCAGTGCTAACGGAGCCTGCCCCAGCCCTGTTGGAAATGGCTATGTCAGTGCTCGGGCTTCCCCTGGCCTCCTCCCCGTGGCCAACGGCAACAGCCTAAACAAGGTCATCCCTGCCAAGTCTCCACCCCCACCCGCCCACAGCGCCCAGCTTGGAGCCCCCAGCCGCAAGCCTGACCTGAGGGTCATCACTTCCCAGGGAGGAAAGGGGTTAATGCATCACTTGACTGAGGACCATTTAGATCTGAACAATGCCCAGCGCCTCGGGGTCTCCCAGTCCACCCACTCGCTCACCACCCCAGTGGTTTCCGTGGCAACACCGAGTTTACTCAGCCAGGGCCTCCCCTTCTCTTCCATGCCCACTGCCTACAATACAGATTACCAGTTGACCAGTGCAGAGCTCTCCTCCTTACCAGCCTTCAGTTCACCTGGGGGGCTGTCGCTCAGCAACGTCACTGCCTGGCAGCAGCCGCAGCAGCCACCCCAGCCGCAGCCTCCGCAGCAGCCGCAGCCGCAGCCACCCCAGCCACCCCAGCAGCCACAACAGCCACCTCAGCAGCAGCCCCACCTGGTCCCTGTGTCTCTCAGCAACCTAATCCCGGGCAGCCCCTTGCCCCACGTGGGTGCCGCCCTCACAATCACCACCCACCCCCACATCAGCATCAAGTCGGAACCAGTGTCCCCCAGCCGTGAGCGCAGCCCTGCGCCTCCGCCTCCAGCTGTGTTTCCGGCTACCCGCCCTGAGCCTGGCGACGCTCTCAGCAGCCCGGCTGGGGGCTCCTACGAGACGGGGGACCGGGATGATGGACGGGGGGACTTCGGGCCCACACTGGGCCTGCTGCGCCCAGCCCCAGAGCCTGAGGCTGAGGGCTCAGCTGTGAAGAGGATGCGACTCGACACCTGGACATTAAAG---------------------------------------------------------------------------------------------------------------------------------------------------------------------------------------------------------------------------------------------------------------------------------------------------------------------------------------------------------------------------------------------------------------------------------------------------------------------------------------------------------------------------------------------------------------------------------------------------------------------------------------------------------------------------------------------------------------------------------------------------------------------------------------------------------------------------------------------------------
>CioI_MEF2_NM_001078292_NP_001071760_Ciona_intestinalis
ATGGGTAGGAAGAAAATTCAAATTTCAAGAATCGGAGATGAACGTAACAGACAGGTCACGTTCACCAAGCGTAAGTTTGGTTTAATGAAGAAAGCTTATGAGTTGTCGGTGTTGTGCGACTGTGAGATCGCCCTCATCATATTCAACAGCTCCAATAAGTTGTTCCAATACGCAAGCACAGATATGGACAAGGTTTTGCTCAAATATACAGAATACAACGAACCACATGAAAGTAGAACCAATGCGGATATTATTGAGATGTTGAATAAGAAGGACAACAAGAACTGTGACAGCCCAGATGTCGACCACCAAGCTCAACTACCAACCCCTGGCACCTTGCAAAGATACGAAACAATCAACAAACAGTTTGACGACATGATTAACAGCATGAGGCCCCCTCCACAGCAGGACTTTTCATCAATGCCCGTCACGGTCCCAGTCACAGGAATCCACCCCCTACATGGTTACCCCTCTCCCATAGGAATGCACCAGATACAACATGAACAAGTCAACGACCCCAACCTACTTTACCCTCATCACCCACCCAACCGACGCAGCCCCCTACCCAAGAGCCCCCTCGCACGTGGACACAGCCCCAGCCGGTCACCCTCAGGACAAATGTACAGCCCCGAGGTTAACATGATATCTGATACACCTTCACCTGGAGGCAACGGGTACAGCGGGGGTAACCAGCCCCCGCCCCCCCAACAGCGGGGTCCATCACCCCACATGGATAGGACTTCCCCCATGCCCCACAAACCCATGCAACAAAGTCCCACTTCACCCGCACGGGGTCATCGACCGGGGTTGCACGTGGTGATTCCCCCATCGAGGAATATGCCAGGGATGGATGGGGGTAACGATCAACTGTCGACGCCGGTAGTTAGCCTCGCTACTCCGAATATCATCCAACAATATCAACATGCACCACAAACATCTTATAACCCGGTCGACTACCAAGTATTAGCGGGGGGTGAGGTCACGGGGTTCGCTTCCCCGGGGTCACTTCTGCAGAACTGGCCCCACCAATCCCCATTTCCTCAACCCCTAACCACCCCCCAACATCTACTGCCACACCCAAGTTTGATGACTCAGCAAGTCCCGATGATTCGAATAAAGCGCGAACCGGAGACGGAAGCTTCGCCCGACAAAGATCCAGATCAACGACCGGCTGCTGGAAGGTCACCCATGGAGGTGATGTCACCTTACGAGATGCGGATGGACGATCGTTCGATGATGGTGGAGAACGGTGGTAACCTTCCCGTGAAACGACAACGAGTTGAATCTGGTCCCAATGCCTCGCCCACGTGGACTACA------------------------------------------------------------------------------------------------------------------------------------------------------------------------------------------------------------------------------------------------------------------------------------------------------------------------------------------------------------------------------------------------------------------------------------------------------------------------------------------------------------------------------------------------------------------------------------------------------------------------------------------------------------------------------------------------------------------------------------------------------------------------------------------------------------------------------------------------------------------------------------------------------------------------------------------------------------------------------------------------------------------------------------------------------------------------------------------
>XenT_MEF2D_NM_001079459_NP_001072927_Xenopus_tropicalis
ATGGGGAGGAAAAAGATCCAGATTCAGAGGATCACAGATGAACGGAACCGACAGGTGACGTTCACAAAGCGCAAATTTGGCCTGATGAAGAAGGCCTACGAGCTGAGCGTCCTGTGCGACTGCGAGATCGCCCTCATCATATTCAACCACTCGAACAAGCTATTTCAGTACGCCAGCACCGACATGGACAAAGTGCTGCTAAAGTACACCGAATACAACGAGCCCCACGAGAGCCGGACTAATGCAGACATCATAGAGACATTAAGAAAGAAAGGTTTTAACGGGTGTGACAGCCCCGAGCCCGATGGGGATGACTCGATTGACCAGAGCCCCCTCATGGAAGACAAGTACCGCAAGGCCAGCGAGGACCTGGACATTCTGTTCAAACGATACGGTTCTGCAGTGCCAGCCCCGAATTTTGCCATGCCGGTTACTGTACCAGTGACCAACCAGAATGCACTGCAGTTCAGCAACCCAGGTGGTTCCTTAGTCACACAGTCACTGATGACCTCCTCATTGACAGACCCACGGCTCCTGTCTCCACCCCAACCGGCCTTACAGAGGAACACGGTATCACCTGGTCTACCTCAGAGGCCAGCCAGTGCAGGTGCAATGTTGGGAGGGGAATTGAACAACTCAAATGGAACGTGCCCAAGCCCTGTAGGAAATGGTTACATCAGCGCTAGAGCATCTCCGGGTCTGATACCAGTATCCAATGGGAACAGTCTGGGCAAAGTCATCCCGGCTAAATCTCCACCGCCTCCTAACCAAAATAGCCAGCTCGGAGCCAACAGCCGCAAACCAGACCTGCGTGTTATCACCTCACAAGGCGGCAAAGGGTTGATGCATCATCTGACTGAGGAGCAGTTGGAGATGAGCGCCCAGCGGTTAGGAGGCGTCTCACAAGCGGCCCATTCGCTCACCACCCCGGTCGTTTCAGTTGCGACTCCCAGTTTACTGTCACATCATGGACTGCCTTTCTCTGCCATGCCCACAGCATACAACACAGACTACCAGCTGACCAGCGCCGACCTGTCGTCCCTCTCTACATTCAGCTCTCCCAGCAGTTTGTCGCTCGGCAATGTGACTGCATGGCAACAGCAGCAACAGCAGCAGCATCATCACCAAGCGCAACAACTCATCCCGGTGTCACTCAGTAACTTAGTGTCGAGTGGTCAGCTCCCACACACTGCCACCCTGACAGTCAACACCAACCCCAACATCAGCATCAAGAAGGAACCACCGTCCCCGAACAGAGAGAGGAGTACGGGAACCCCACTGAGCTCCTTCCCCCACCAGAGCCGGCACGAAGTCACCGGGCGCTCTCCTGTCGACAGCCTAAGCAGCAACGCCAGCTCATTTGAGGGGAACGACCGAGAGGACGTGCGGGGAGACTACACCTCGTCCCTCGGCCTTCTGAGACCCTCGGGCGACACGGAGAGCGAGAGCCAATCTGTAAAACGCATGCGACTCGACGCATGGGTGACA---------------------------------------------------------------------------------------------------------------------------------------------------------------------------------------------------------------------------------------------------------------------------------------------------------------------------------------------------------------------------------------------------------------------------------------------------------------------------------------------------------------------------------------------------------------------------------------------------------------------------------------------------------------------------------------------------------------------------------------------------------------------------------------------------------------------------------------------------------------------------------------------------------------
>XenT_MEF2C_NM_001112916_NP_001106387_Xenopus_tropicalis
ATGGGGAGAAAAAAGATTCAGATTACGAGGATAATGGATGAACGTAACCGACAGGTGACATTTACAAAGAGAAAGTTTGGGTTAATGAAGAAGGCTTACGAGCTGAGTGTTTTATGTGACTGTGAGATAGCGCTCATCATCTTCAACAGCACTAACAAACTGTTCCAGTACGCTAGCACAGACATGGATAAAGTTTTGCTGAAATACACAGAATACAACGAGCCTCATGAAAGTCGAACAAATTCAGATATTGTAGAGACTTTGAGAAAGAAAGGACTTAATGGTTGTGACAGCCCAGATCCCGATGCAGACGATTCAGTAGGTCACAGCCCTGAGTCTGAAGACAAATACAGAAAGATTAATGAAGATATTGATCTTATGATCAGCAGGCAAAGATTGTGTGCCGTTCCTCCTCCAAATTTTGAGATGCCCGTTTCTATCCCGGTGTCCAATCCAAACAGTTTGGCATACAGTAATCCAGCTGTTTCACTGGGTAACCACAACCTTTTGCCACTCTCCCACCCATCCCTGCATAGAAACAGCATGTCTCCCGGCGTGACGCATCGACCACCAAGTGCAGGTAACACAGGTGGTCTAATGGGTGGGGACCTCACAACCGGTGCAGGCACCAGTGCAGGTAATGGTTATGGCAATCATCGTAACTCACCAGGTCTGCTGGTCTCACCTGGTAACTTGAACAAAAATATGCAAACAAAATCACCGCCGCCAATGAACCTGGGGATGAACAACCGCAAACCTGACCTCCGAGTTCTGATTCCACCTGGCAGCAAGAACACGATGCCCTCCGTGAATCAAAGGATAAATAACTCACAGTCGGCACAGTCACTGGCTACCCCAGTGGTTCCTGTAGCCACCCCTACCCTACCAGGGCAAGGCATGGGGGGATATCCAACTGCCATTTCAACGACCTATGGCACTGAATACTCTTTAAGCAGTGCGGACCTATCATCACTATCTGGGTTTAACACCAGTGCCCTCCATCTTGGCTCAGTTACTGGCTGGCAGCAACATCATCTGCACAATATGCCTCATTCAGCCCTCAGCCAGCTGGGAGACCGTACCACCACACCTTCGGGATATCCACAGCACACGCGCCACGAGGCGGGGAGATCTCCTGTTGACAGCCTGAGCAGCTGCAGTAGTTCGTACGATGGAAGCGACCGGGAAGATCATCGGAACGACTTCCACTCCCCCATTGGACTCACCAGACCTTCGCCGGACGAAAGAGAAAGTCCCTCAGTCAAGCGCATGCGGCTCTCTGAAGGATGGGCAACA---------------------------------------------------------------------------------------------------------------------------------------------------------------------------------------------------------------------------------------------------------------------------------------------------------------------------------------------------------------------------------------------------------------------------------------------------------------------------------------------------------------------------------------------------------------------------------------------------------------------------------------------------------------------------------------------------------------------------------------------------------------------------------------------------------------------------------------------------------------------------------------------------------------------------------------------------------------------------------------------------------------------------------------------------------------------------------------------------------------
>MonD_MEF2A_XM_001372847_XP_001372884_Monodelphis_domestica
ATGGAGAGGAGTGATAAACTTGTGTCTAGGAAAATGGGGGAAAGGAGGGAGGTGACTTTTACGAAGAGAAAATTTGGCTTGATGAAGAAAGCCTATGAACTTAGTGTGCTTTGTGACTGTGAAATAGCACTCATCATTTTTAACAGCTCTAACAAACTATTTCAATATGCCAGCACTGACATGGACAAAGTCCTCCTCAAGTATACAGAATATAATGAACCTCATGAGAGCAGAACTAATTCGGACATTGTTGAGACATTAAGAAAGAAAGGCCTTAATGGTTGTGAGAGCCCTGATGCTGACGATTACTTTGAGCACAGTCCACTCTCGGAGGACAGATTCAGCAAACTAAATGAAGATAGTGATTTTATTTTCAAGCGAGGCCCTCCTGGTTTGCCACCGCAGAACTTCTCAATGTCCGTTACAGTCCCAGTTACCAATCACAATGCTTTGACCTACACTAATCCAGGGAGTTCACTTGTATCTCCATCATTGGCAGCCAGTTCATCGTTAACAGACACAAGCATGCTCTCTCCACCTCAGGCTACAATGCTTAGAAATGTATCACCTGGAGCACCTCAGAGACCACCAAGTACGGGCAACACAGGTGGAATGTTGAGCACTGCAGATCTTACAGTGCCAAATGGATCTGGTAATAGTCCAGTTGGGAATGGCTTTGTAAACTCAAGAGCATCTCCAAATCTGTTAGTATCTACTGGAGGAAGTAATTTAGGCAAAGTAATGCCTACAAAATCACCCCCTCCTCCTGGAAATGGAAACCTTGGAATGAATAATCGAAAACCAGACCTTCGAGTAGTTATTCCCCCTTCTAGCAAGGGTATGATGCCTCCATTGTCGGAGGAGGATGAATTGGAGTTGAATTCTCAAAGGATAAGCAGTTCTCAATCTACCCAACCTCTTGCTACCCCAGTGGTATCTGTGACAACTCCAAGCTTGCCGCCACAGGGACTTGTATATTCAGCCATGCCTACTGCTTACAACACTGATTATTCACTTACTAGTGCAGACCTGTCAGCCCTGCAGGGATTTAACTCCCCAGGAATGCTGTCTTTAGGACAAGTATCTGCCTGGCAACAACACCATTTAGGACAAGCAGCCCTCAGTTCTCTTGTTGCTGGAGGGCAGTTATCTCAGGGTTCAAATTTATCCATCAATACCAACCAAAATATCAACATCAAGTCAGAACCAATTTCACCTCCCAGGGATCGAATGACCCCTTCAGGTTTCCCTCAGCAGCAGCAGCAGCAGCAGCAGCAGCAGCAACAACAGCAACAGCAGCAGCAACAGCAGCAGCAACAGGCCCGGCAGGAAATGGGTCGCTCCCCTGTGGACAGTCTGAGTAGCTCCAGTAGTTCTTACGATGGTAGTGATCGGGAAGATCCACGAAGCGACTTCCATTCGCCTATTGGGCTTGGCAGACCTCCCAACACTGAAGACAGAGAAAGTCCTTCAGTAAAGCGAATGAGGATGGACACCTGGGTGACA---------------------------------------------------------------------------------------------------------------------------------------------------------------------------------------------------------------------------------------------------------------------------------------------------------------------------------------------------------------------------------------------------------------------------------------------------------------------------------------------------------------------------------------------------------------------------------------------------------------------------------------------------------------------------------------------------------------------------------------------------------------------------------------------------------------------------------------------------------------------------------------------
>MonD_MEF2D_XM_001374864_XP_001374901_Monodelphis_domestica
ATGGGGCGGAAAAAGATCCAGATTCAGCGGATCACAGATGAGCGGAACCGGCAGGTGACATTCACCAAACGGAAGTTTGGGTTAATGAAGAAAGCCTATGAGCTGAGTGTGTTGTGTGACTGTGAAATTGCCCTCATCATCTTCAACCACTCCAACAAGCTGTTCCAATATGCCAGCACTGACATGGACAAAGTCCTCCTCAAGTACACAGAGTACAATGAGCCCCATGAGAGCCGCACCAATGCCGACATCATTGAGACCCTGAGGAAGAAAGGCTTCAATGGCTGTGACAGCCCCGAGCCGGATGGGGAGGACTCCCTGGAGCAGAGCCCCCTGCTGGAGGACAAGTATCGGCCGGCCAGTGAGGAGCTGGACGGGCTCTTCCGGCGCTATGGGTCTGCGGTTCCAGCTCCAAATTTTGCCATGCCGGTCACGGTGCCTGTGTCCAATCAGAACTCACTTCAGTTCAGCAACCCTGGAGGTTCTCTGGTGACCCCATCACTGGTTACGTCATCCCTCACAGACCCGAGACTCCTGTCCCCCCAGCAGCCGGCCCTGCAGAGGAACAGTGTATCACCAGGGCTGCCCCAGCGACCAGCCAGTGCTGGGGCCATGCTGGGAGGAGACCTTAATAGTGCAAATGGAGCCTGTCCTAGCCCTGTTGGGAATGGCTATGTCAGTGCCCGGGCCTCCCCTGGCCTCCTCCCCGTCGCTAATGGCAACAGCCTGAGCAAAGTCATCCCAGCCAAGTCTCCGCCCCCACCCACCCACAGTGCCCAGCTTGGGGCCCCCAGCAGAAAGCCAGACCTTCGAGTCATCACCTCCCAGGGTGGGAAAGGGTTAATGCATCACTTGACTGAGGACCATTTAGATCTGAACAATGCCCAACGTCTTGGGGTCTCCCAGTCCACCCACTCACTCACCACCCCTGTGGTCTCTGTGGCAACACCCAGTTTACTCAGCCAAGGGCTTCCCTTCTCCTCCATGCCTACCGCCTACAACACAGATTATCAGTTGACCAGCGCAGAGCTCTCTTCCCTCCCAGCTTTCAGCTCAACTGGGGGGCTGTCGCTAGGCAACGTCACTGCCTGGCAACAGCAACAACAGCCACAGCCACCCCAGCAACAGCCACAGCCACCACAACAACCACCACCACAGCCACAGCCCCAACAGCAGCAGCAGCCGCCGCCACCGCCGCCGCCACCACCACAGCAACAGTCCCACCTGGTCCCCGTGTCTCTCAGCAACCTAATCCCGGGCAGTCCCTTGCCTCACGTTGCTGCAGCCCTCACCGTCACCACCCACCCCCACATCAGCATCAAGTCAGAGCCGGTGTCCCCGAGCAGAGAGCGCAGCCCAGCACCACCAGCCCCTGCCCCTTTCCCAGCCCCAGCTCGGCCCGAGCCTGGGGATGGCCTCAGCAGTCCTGCCAGTGCATCCTACGAAGCTGGGGAGCGGGATGACGGGAGGGGTGACTTCGGGCCTACCTTGGGGCTGCTCCGTCCAGCCCCAGAGCCTGACACTGAGAGCTCAGCGGTGAAGCGGATGCGGCTGGACACCTGGGTAACG------------------------------------------------------------------------------------------------------------------------------------------------------------------------------------------------------------------------------------------------------------------------------------------------------------------------------------------------------------------------------------------------------------------------------------------------------------------------------------------------------------------------------------------------------------------------------------------------------------------------------------------------------------------------------------------------------------------------------------------------------------------------------------------------------------------------------
>MonD_MEF2C_XM_001367507_XP_001367544_Monodelphis_domestica
ATGTCTCACAGCCAGAGCGCTTTTGCTGAACACAGAGTCAGCACGGGTGAAGTGGCCACACGAATTATTGTGGTGGGACTGCAGCTGCCTGCAATCAATAACTCAGTGGAGAAGAGACTGCTAAAGCTAGAGGCGGCCCTTGCATCTAGAGAAAGTTTATGTCCTCGACCTGATTTGGTGCTTAAAGGTTTAGGTTATTGTAATTATTCTTATTCTGCATATCATTTGCACCCCATGACACATTTCAGCACTCCTTTCAAATCATCCGATCCTACAAATGCTGAAAATCTTCAAGCCTTCGTGCAGAGCAGCTTGCTGGAATCAGTTCTGCTGGGATGCTGTACCGTTGCTTTTAAACGACTGAGAAACGGTCGTTTCTCAGTCGCTTTCCTGGCATGCGTGAATCCTAGGATTCCAATTCTTCATCGAGTTTCTGCAGTGATCTGGTGTCCTCCTGTTACTGTACTTCAGAAGAAATATGGAGTTGCTCGCCGTGTTGTCTTAATTTCGCCAGGAACGAATGCAGGGATCTGTGAATTGAGTAGTGCAAGTGCTGAAGAGGGAGGTTTGTTTGGAGGAAACGGGAAAGAGAAAGAAAAGAGAAGGAAAAAATACATAATTTTAGGAACGAGAGAGAGAAGAAAAACGGGGACTATGGGGAGAAAAAAGATTCAGATCACGAGGATTATGGATGAACGTAATAGACAGGTGACATTTACAAAGAGGAAATTTGGGTTAATGAAGAAGGCTTATGAGCTGAGTGTTCTATGTGACTGTGAGATTGCGCTAATCATCTTTAACAGCACCAACAAACTGTTCCAGTATGCCAGCACGGATATGGACAAAGTGTTGCTGAAATACACAGAGTACAATGAGCCACATGAGAGCCGAACAAATTCAGACATTGTTGAGACATTGAGAAAGAAGGGGCTTAATGGTTGTGACAGTCCAGACCCTGATGCAGACGATTCAGTAGGTCACAGCCCTGAGTCTGAGGACAAGTACAGGAAAATTAATGAAGATATTGACCTAATGATCAGCAGGCAAAGATTGTGTGCTGTTCCACCACCAAATTTTGAGATGCCAGTTTCTATCCCAGTGTCCAATCACAACAGTTTGGTATATAGCAATCCAGTCAGCTCACTGGGCAACCCCAACCTTTTGCCGCTGGCCCACCCTTCTTTGCAGAGAAATAGCATGTCTCCTGGAGTGACACATCGGCCTCCAAGTGCAGGTAACACAGGTGGTCTGATGGGCGGGGACCTCACAACCGGTGCAGGCACCAGTGCAGGGAACGGGTATGGTAACCCCAGAAACTCACCAGGTTTGCTGGTCTCACCTGGAAACTTGAATAAGAATATGCAAGCAAAGTCTCCACCACCGATGAATCTGGGAATGAACAACCGTAAACCAGATCTCCGAGTCCTTATTCCACCAGGCAGCAAGAATGCAATGCCATCAGTGTCTGAGGATGTCGATCTGCTTTTGAATCAAAGGATAAATAACTCCCAGTCTGCTCAGTCATTGGCCACCCCAGTGGTTTCCGTAGCAACTCCTACTTTACCAGGGCAAGGAATGGGAGGGTATCCATCAGCCATTTCAACAACATATGGTACTGAGTACTCACTGAGTAGTGCAGATTTGTCATCTCTCTCTGGGTTTAATACAGCCAGTGCTCTTCATCTTGGTTCAGTAACTGGCTGGCAACAGCAACACCTACATAACATGCCACCATCTGCCCTCAGTCAATTGGGAGCTTGCACTAGCACTCACTTATCTCAGAGTACAAATCTCTCCCTGCCTTCTACTCAAAGCCTCAACATCAAGTCAGAACCTGTTTCTCCTCCTAGAGACCGTACCACCACCCCCTCGAGATACCCACAGCATACGCGCCACGAGGCGGGGAGATCTCCTGTTGACAGCTTGAGCAGCTGTAGCAGCTCGTATGACGGGAGCGACCGAGAGGATCATCGGAATGAATTCCACTCCCCCATTGGACTCACCAGACCTTCGCCGGACGAAAGGGAAAGTCCCTCAGTCAAGCGCATGCGGCTCTCTGAAGGATGGGCAACA------------------------------------------------------------------------------------------------------------------------------------------------------------------------------------------------------------------------------------------------------------------------------------------------------
>MonD_MEF2B_XM_001370779_XP_001370816_Monodelphis_domestica
ATGGGAAGGAAAAAAATCCAGATCTCCAGAATTCTAGATCAACGAAACCGTCAGGTGACCTTTACCAAGAGGAAGTTTGGGCTGATGAAGAAAGCCTACGAACTGAGCGTTCTCTGCGACTGTGAGATTGCCCTCATCATCTTCAACAGTGCCAACCGCCTGTTTCAGTACGCCAGCACCGACATGGACCGAGTGCTGCTCAAGTACACCGAGTACAGTGAGCCCCACGAGAGCCGCACCAACACAGACATCCTCGAGACCCTGAAGCGGAAGGGGCTTGGCCTAGAGAGTCAGGAGCTGGAGCTGGAAGAGGGGCTGGTGGAGCCTGGAGAGAAGCTACGGCGTCTTGGGGGTGATGGAGCTGATCTAGCCCTGGTTCGACCCAGGTTTTATTCAGCTACTCCAGCTCTGCCTAGCCCTGACCTGGCATATGGGGCAGTGCCTCCCCCAGGGTCTGGGCCTGAGCCATGTGGACTGGGCGAGGCCACCCCTGGCCAAGGCCGTCCATCCCCCTTCCGTCCTGCTGCATCCAAGGCTGGTCCCCCTGTTGGCCTGGGTCTTGGGCACCCACTCTTCTCCCCAGGCAACCTTCCTCGGGCACTGGCCAACAAGACCCCTCCCCCTCTGTATCTGACAGCTGATGGCCGGAGGTCAGACCTGCCTGGCAACCTGGCTGCACCCAGGGCAGGCCTAGGTGCCACGAGGACCCTCTACGGGAGTCTCCAGAGCCCCAGCCCCATCTCGGCCCCTGGCAATGGTGGTCTCTCCAGCCATGGACTGGGGGCTTTTCCCTTTATTTCTTCTAGCCAGGCAGAGTATGGTCATGGAGACCCCTCCCCTCACCCGGGCCTCCTCCAGCCCACGGCCCTGGTCCCCTGGCAGCCCCCCAGGGGGGACAGATCCCCCAGCTCACAGTCACACCTTAGTGTCCGCCCAGGTTCTGGCTCTGGCCCAGGTCCAGGCGAGGAGGCTCCAGTGGCCCCCGGAGGCTCTCCACCAGCCCCAGCTCTCAGCATCAAGTCAGAGCGTGTGTCCCCGGGAGCCGTGCCCCCATTGGAGCGCCCGCCATCCCGAGACGACTTCACCAAGAGTTACCAATACTCCCCAGTGGGGCTGGCCAGGCCGGGCCAGCCCCTCCGACGGCTCCATGTGGCGGACAGCTGGCCCAGA---------------------------------------------------------------------------------------------------------------------------------------------------------------------------------------------------------------------------------------------------------------------------------------------------------------------------------------------------------------------------------------------------------------------------------------------------------------------------------------------------------------------------------------------------------------------------------------------------------------------------------------------------------------------------------------------------------------------------------------------------------------------------------------------------------------------------------------------------------------------------------------------------------------------------------------------------------------------------------------------------------------------------------------------------------------------------------------------------------------------------------------------------------------------------------------------------------------------------------------------
>XenL_MEF2Db_NM_001096493_NP_001089962_Xenopus_laevis
ATGGGGAGAAAAAAGATCCAGATTCAGAGGATCACAGATGAACGGAACCGACAGGTGACATTCACAAAGCGCAAATTTGGCCTGATGAAGAAGGCCTACGAGCTGAGCGTTCTGTGCGACTGCGAGATCGCCCTCATCATCTTCAACCACTCGAACAAGCTATTTCAGTACGCTAGCACTGACATGGACAAAGTACTGCTCAAGTACACGGAATACAACGAGCCCCACGAGAGCCGGACTAATGCAGACATCATAGAGACATTAAGAAAGAAAGGTTTTAACGGGTGTGACAGCCCCGAGCCCGATGGGGACGACTCCATAGACCAGAGCCCCCTCATGGAAGACAAGTACCGCAAGACCAGCGAGGACCTGGACATTCTGTTCAAAAGATACGGTTCTGCAGTGCCAGCTCCGAATTTTGCCATGCCGGTTACAGTACCAGTGACCAACCAGAATTCACTGCACTTCAGCAACCCAGGCGGTTCCTTAGTCACACAGTCACTGATGACTTCCTCATTGACAGACCCACGGCTCCTGTCTCCACCCCAGTCGGCCTTACAGAGGAACACAGTATCACCCGGTCTACCTCAGAGGCCAGCCAGTGCAGGTGCAATGTTGGGAGGGGAACTGAACTCCAATGGAACATGCCCAAGCCCTGTAGGAAATGGTTATATCAGCGCAAGAGCTTCTCCGGGTCTCTTACCTGTATCCAATGGGAACAGTATGGGCAAAGTCATCCCAGCTAAATCTCCAACACCTCCTAACCAAAATAACCAGCTAGGAGTCAACAGCCGCAAGCCAGACCTGCGTGTTATCACGTCACAAGGCGGCAAAGGGTTGATGCATCATTTGACCGAGGAGCAGTTGGAGATGAGTGCCCAGCGATTAGGAGGCGTTTCACAAGCGGCCCACTCGCTCACTACCCCAGTTGTTTCAGTGGCCACTCCGAGTTTACTGTCACATCATGGACTGCCTTTCTCTGCCATGACCACAGCATACAACACAGATTACCAGCTGACCAGCGCAGACCTGTCATCGCTCTCTTCATTCAGCTCTCCCGGCAGTTTGTCTCTCGGCAATGTGACCGCCTGGCAACAGCATCATCAGCAACAGCAGCATCACAACCAACAGCAACAACTCATCCCGGTGTCACTCAGTAACTTAGTGTCCAGCAGTCACCTCCCACACACTGCCACCCTGACGGTCAACACCAACCCCACCAACATCAGCATCAAAAGGGAACCGGCGTCCCCGAACAGAGAACGGAGTACAGGCACCCCACTGAGCTGCTTCCCCCACCAGAGCCGGCATGAAGTTACCGGCCGCTCTCCTGTCGACAGCCTAAGCAGCAACGCCAGCTCTTTTGAGGGGAACGATCGAGAGGACCCACGGGGAGACTACACCTCGTCCCTCGGTCTTCTAAGACCCTCGGGCGACACGGAGAGCGAGAGCCAATCTGTCAAACGCATGCGACTTGACGCATGGGTAACA------------------------------------------------------------------------------------------------------------------------------------------------------------------------------------------------------------------------------------------------------------------------------------------------------------------------------------------------------------------------------------------------------------------------------------------------------------------------------------------------------------------------------------------------------------------------------------------------------------------------------------------------------------------------------------------------------------------------------------------------------------------------------------------------------------------------------------------------------------------------------------------------------------
>XenL_MEF2C_NM_001092414_NP_001085883_Xenopus_laevis
ATGGGGAGAAAAAAGATTCAGATTACGAGGATAATGGATGAACGTAACCGACAGGTGACATTTACAAAGAGAAAGTTTGGGTTAATGAAGAAGGCTTACGAGTTGAGTGTTTTATGTGATTGTGAGATCGCGCTCATCATCTTCAACAGCACTAACAAACTGTTCCAGTACGCCAGCACAGACATGGATAAAGTTTTGCTGAAATACACAGAATACAATGAGCCTCACGAAAGTCGAACAAATTCAGATATTGTAGAGACGTTGAGAAAGAAAGGACTTAATGGTTGTGACAGCCCAGATCCCGATGCAGACGATTCAGTAGGTCACAGCCCTGAGTCTGAAGACAAATACAGAAAGATTAATGAAGATATTGATCTTATGATCAGCAGGCAAAGATTGTGTGCCGTTCCTCCTCCAAATTTTGAGATGCCCGTTTCTATCCCAGTGTCCAATCCAAACAGTTTGATATACAGTAATCCAGCTGGTTCACTGGGTAACCACAACCTTTTGCCACTCTCCCACCCATCCCTGCATAGAAACAGCATGTCTCCTGGCGTGACACATCGACCACCAAGTGCAGGTGGTCTCATGGGTGGGGACCTCACAACCGGTGCAGGCACCAGTGCAGGTAATGGTTATGGCAATCATCGTAACTCACCAGGTCTGCTGGTCTCGCCTGGTAACTTGAACAAAAATATGCAAACGAAATCACCGCCGCCAATGAACCTGGGGATGAACAACCGCAAACCCGACCTCCGAGTTCTGATTCCACCTGGCAGCAAGAACACCATGCCCTCCGTGAATCAAAGGATAAATAACTCACAGTCGGCACAGTCACTGGCTACCCCAGTGGTTCCTGTAGCCACCCCTACTCTACCAGGGCAAGGCATGGGCGGATATCCAACTGCCATTTCAACGACCTATGGAACTGAATACGCTTTAAGCAGTGCAGACCTATCATCACTATCTGGGTTTAACACCAGTGCCCTCCATCTTGGCTCAGTTACTGGCTGGCAGCAACATCATCTGCACAATATGCCTCATTCAGCCCTCAGCCAGCTGGGAGACCGTACTACCACACCTTCGGGATATCCACATCACACGCGCCACGATGCGGGACGATCTCCTGTTGACAGCCTGAGCAGCTGCAGTAGTTCGTATGACGGAAGCGACCGGGAAGACCATCGGAACGACTTCCACTCCCCCATTGGACTCACCAGACCATTGCAGGACGAAAGAGAAAGTCCCTCAGTCAAGCGCATGCGGCTCTCTGAAGGATGGGCAACA------------------------------------------------------------------------------------------------------------------------------------------------------------------------------------------------------------------------------------------------------------------------------------------------------------------------------------------------------------------------------------------------------------------------------------------------------------------------------------------------------------------------------------------------------------------------------------------------------------------------------------------------------------------------------------------------------------------------------------------------------------------------------------------------------------------------------------------------------------------------------------------------------------------------------------------------------------------------------------------------------------------------------------------------------------------------------------------------------------------------
>XenL_MEF2A_NM_001101746_NP_001095216_Xenopus_laevis
ATGGGAAGGAGGAAAATACAAATTACGCGGATAATGGATGACCGAAACAAACAGGTAACATTTACCAAGAGAAAGTTTGGACTGATGAAGAAGGCTTACGAACTGAGCGTACTCTGTGACTGTGAAATTGCACTGATTATTTTCAATAGCTCTAACAAGCTGTTTCAATATGCCAGTACGGACATGGACAAAGTCCTTCTCAAGTACACCGAATACAATGAGCCCCATGAGAGCAGAACCAACTCTGACATTGTTGAGACTCTCAGAAAGAAAGGCTTAAATGGTTGTGAAAGCCCAGATGATCAGAGATACTTTGAGGAGGAGACATTCAGCAAACTAATTGAAGATAGTGATTTTGTTTTCAAGCGAGACCCTGCACTGAACAAGAAGGAAAACAGAGGTTGTGACAGCCCGGACCCTGATGGCTCCTACGTACTCACCCCCCACACCGAGGAAAAGTACAAAAAAATTAACGAGGAATTTGATAATATGATGCGCAGTCATAAAATCTCACCTGGATTACCACAGCAAACCTTTCCAATGTCTGTCACTGTACCGGTGTCCAACCCAAACACATTACCGTACAGTTCTCCAGGGAACACAATGGTTACTGCTTCATTAGCTGCCAGTGCATCATTAACAGATGCAAGAATGCTGTCCCCACCTCCAACGACACTGCATCGAAATGTGTTTCCCCAGGGCTACCCCAGCGAGCCTCCTAGCACGGGAAATGCTGGTGTAATGTTGTGTTCGTCTGATCTCTCCGTGCCAAATGGAGCAGGTACCAGTCCAGTAGGTAATGGGTTTGTAAACCCTCGCGCTTCTCCAAGCCACTTAGGACCAACGGGAGGGAATGTGCTGGGGAAAGTGATGCCTACAAAATCTCCCCCACCCCCTGGAGGGAACCTTGTTATGAACAGCCGAAAACCTGACCTACGTGTGGTTATTCCTCCTTCCAGTAAAGGCATGATGCCTCCTTTGAACACCCAAAGAGTAACCAGTTCACAAGGTACTCAGCCACTTGCCACCCCAATTGTTTCAGTAGCTACTCCCAGTTTAGCCCCTCAGGGGCTGATTTATTCTGCAATGCCTACTGCCTACAATACAGACTATCCTTTGACCAGTGCAGATCTGTCAATGCTGCAGGGGTTTAACTCCCCAGGAATATTGCCTCTAGGACAGGTTTCAGCCTGGCAACAGCATCACGTAGGACAAGCAGCCCTCAGCTCCTTTGTGGCTACTGGACAATTATCTCAGGGTTCTAATTTGTCCATCAACACAAACCAGAACATCAATATAAAGTCCGAGCCCATATCACCCCCCCGTGATAGGATCACTCCTTCTGGATTTCAATCCCATCAGCACCACCAACACCAACCTCGCCCAGAAATGGACAGCCTGAGCAGCTCCAGCAGTTCCTATGATGGCAGCGACCGAGAGGACGTCAGAAATGACTTTCATTCACCGATTGGCTTGGGAAGACCTGCCAATAACGAGGACAGGGACAGCCCCTCTGTGAAACGCATGAGGATGGATGCTTGGGTGACA---------------------------------------------------------------------------------------------------------------------------------------------------------------------------------------------------------------------------------------------------------------------------------------------------------------------------------------------------------------------------------------------------------------------------------------------------------------------------------------------------------------------------------------------------------------------------------------------------------------------------------------------------------------------------------------------------------------------------------------------------------------------------------------------------------------------------------------------------
>XenL_MEF2Da_NM_001101795_NP_001095265_Xenopus_laevis
ATGGGCAGAAAAAAGATCCAGATTCAGAGGATCACAGATGAGCGAAACCGACAGGTGACGTTCACAAAACGCAAATTTGGCCTGATGAAGAAGGCCTACGAGTTGAGCGTCCTATGCGACTGCGAGATCGCCCTCATCATCTTCAACCACTCGAACAAGTTATTTCAGTATGCCAGCACCGACATGGACAAAGTACTGCTCAAGTACACTGAATACAACGAGCCCCATGAGAGCCGGACTAATGCAGACATCATAGAGACGTTAAGAAAGAAAGGTTTTAATGGGTGTGACAGCCCCGAGCCCGATGGGGACGACTCCATTGACCAGAGCCCCCTCATGGAAGACAAGTACCGCAAGTCCAGCGAGGACCTGGACATTCTATTCAAAAGATATGGTTCTGCAGTGCCAGCTCCGAATTTTGCCATGCCGGTTACCGTTCCAGTGACCAACCAAAATGCACTGCATTTCAGCAACCCAGGAGGTTCCTTAATCACACAGTCACTGATGACTTCCTCATTGACAGACCCACGGCTCCTGTCTCCACCCCAGCCGTCCTTACAGAGGAACACAGTATCACCTGGTCTACCTCAGAGGCCAGCCAGTGCAGGTGCAATGTTGGGAGGGGAACTGAACAACTCCAATGGAACGTGCCCAAGCCCTGTAGGAAATGGTTATATCAGCGCTAGAGCCTCTCCGGGTCTCTTACCTGTATCCAATGGGAACAGTCTGGGGAAAGTCATCCAAGCTAAATCTCCACCGTCTCCTAACCAAAATAGCCAGCTCGGAGCCAACAGCCGCAAGCCGGATCTGCGTGTCATCACCTCACAAGGGGGAAAAGGGTTGATGCATCATTTGACCGAGGAGCAGTTGGAGATGAGTGTCCAGCGGTTAGGAGGAGTTTCACAAGCGACCCATTCGCTCACGACCCCGGTTGTTTCAGTGGCGACTCCTAGTTTACTGTCACATCATGGACTGCCTTTCTCTGCCATGTCCACAGCATACAACACAGACTACCAGCTGACCAGTGCAGACCTGGCATCCCTCTCTACGTTCAGTTCTCCCGGCAGTTTGTCACTCGGCAATGTGACTGCCTGGCAACATCAGCAGCAACAACAGCAACAACATAACCAACCGCAACAACTCATCCCGGTGTCACTCAGTAACCTTGTATCCAGCAGTCACCTCCCACACACTGCCACCCTGACGGTCAACACCAACCCCATCAACATCAGCATCAAAAGGGAACCGGCGTCCCCAAACAGAGAGCGTAGTACAGGCACCCCACTGAGCTGCTTCTCCCACCAGAGTCGGCACGAAGCCACCGGCCGCTCTCCTGTCGACAGCCTAAGTAGCAACGCCAGCTCTTTTGAAGGGAACGATCGAGAGGACCCACGGGGAGACTACACCTCGTCCCTCGGTCTTCTGAGACCCTCGGGTGACACGGAGAGCGAGAGCCAATCTGTAAAACGCATGCGACTTGACGCATGGGTAACA---------------------------------------------------------------------------------------------------------------------------------------------------------------------------------------------------------------------------------------------------------------------------------------------------------------------------------------------------------------------------------------------------------------------------------------------------------------------------------------------------------------------------------------------------------------------------------------------------------------------------------------------------------------------------------------------------------------------------------------------------------------------------------------------------------------------------------------------------------------------------------------------------------
>OrnA_MEF2C_XM_001510406_XP_001510456_Ornithorhynchus_anatinus
ATGTTGAAGTCAAGAAACGGGAAAGAGAAGGAAAAAAGAAGGAAAAAATACATAATTTCAGGGACGAGAGAGAGAAGAAAAACGGGGACTATGGGGAGAAAAAAGATTCAGATCACGAGGATTATGGATGAACGTAACAGACAGGTGACATTTACAAAGAGGAAATTTGGGTTAATGAAGAAGGCTTATGAGCTGAGTGTTCTGTGTGACTGTGAGATTGCTCTAATCATCTTCAACAGTACCAACAAACTGTTCCAGTATGCCAGTACTGATATGGACAAAGTGTTGCTGAAATATACGGAATACAATGAACCACATGAGAGTCGGACAAATTCAGACATTGTTGAGACGTTGAGAAAGAAAGGACTTAATGGCTGTGACAGTCCCGACCCCGATGCAGACGATTCAGTAGGTCACAGCCCTGAGTCTGAGGACAAGTACAGGAAAATTAATGAAGATATTGATCTAATGATCAGCAGGCAAAGATTGTGTGCTGTTCCGCCACCCAACTTTGAGATGCCAGTTTCTATCCCAGTGTCCAACCACAACAGCTTGGTATATAGTAATCCAGTCAGCTCACTGGGCAACCCCAACCTCTTGCCACTGGCCCACCCTTCCTTGCAGAGGAATAGCATGTCTCCAGGTGTGACACATCGGCCCCCAAGTGCAGGTAACACGGGTGGTCTGATGGGTGGGGACCTTACAACCGGTGCAGGCACCAGTGCAGGGAATGGGTATGGCAACCCCCGAAACTCACCAGGTCTGCTGGTCTCACCTGGTAATTTGAACAAGAATATGCAAGCGAAATCTCCTCCACCGATGAATCTGGGGATGAACAACCGTAAACCAGATCTCCGAGTCCTGATTCCACCCGGAAGCAAGAATACGATGCCATCAGTGTCTGAGGATGTCGATCTGCTTTTGAATCAAAGGATAAATAACTCCCAGTCTGCTCAGTCATTGGCTACTCCAGTGGTTTCCGTAGCAACTCCTACTTTGCCAGGGCAAGGAATGGGAGGATACCCATCAGCCATTTCAACAACATATGGTACTGAGTACTCACTGAGTAGTGCTGATTTATCATCTCTGTCTGGGTTTAACACAGCCAGTGCTCTTCATTTGGGCTCAGTGACTGGCTGGCAACAGCAGCATCTGCATAACATGCCACCGTCTGCCCTCAGTCAACTGGGAGCTTGCACTAGCACTCATGTATCTCAGAGTACAAATCTCTCCCTGCCTTCTACTCAAAGCCTCCACATCAAGTCAGAACCTGTTTCTCCTCCTAGAGACCGAACCACCACCCCCTCGAGATACCCACAGCACACGCGCCACGAGGCGGGGAGATCTCCTGTTGACAGTTTGAGCAGCTGTAGCAGTTCGTACGACGGGAGCGACCGAGAGGATCACCGGAACGAATTCCACTCCCCCATTGGACTCACCAGACCTTCGCCGGACGAAAGGGAAAGTCCCTCAGTCAAGCGCATGCGGCTCTCTGAAGGATGGGCAACA------------------------------------------------------------------------------------------------------------------------------------------------------------------------------------------------------------------------------------------------------------------------------------------------------------------------------------------------------------------------------------------------------------------------------------------------------------------------------------------------------------------------------------------------------------------------------------------------------------------------------------------------------------------------------------------------------------------------------------------------------------------------------------------------------------------------------------------------------------------------------------------
>OrnA_MEF2A_XM_001507490_XP_001507540_Ornithorhynchus_anatinus
ATGGGGCGGAAGAAAATACAGATCACACGGATAATGGATGAAAGGAACCGACAGGTGACCTTTACCAAGAGAAAGTTTGGATTAATGAAGAAAGCCTACGAACTTAGTGTGCTCTGTGACTGTGAAATAGCACTCATCATTTTTAACAGCTCTAACAAACTATTTCAGTATGCCAGCACTGATATGGACAAAGTTCTCCTCAAGTACACAGAATATAACGAACCGCACGAGAGCAGAACCAACTCGGATATCGTTGAGACTTTAAGAAAGAAAGGCCTTAATGGTTGTGAGAGCCCTGATGCTGACGATTACTTTGAGCACAGTCCACTCTCGGAGGACAGATTCAGCAAACTAAATGAAGATAGTGATTTTATTTTCAAGCGAGGCCCTCCTGGTTTGCCACCTCAGAACTTTTCAATGTCTGTTACGGTCCCAGTGACCAACCCCAATGCTTTGTCCTACAGTAACCCAGGGAGTTCCTTAGTGTCCCCATCACTGGCAGCCAGTTCTTCGTTGGCAGACACAAGCATGCTCTCCCCACCTCAGGCCACTTTGCATCGAAACGTGTCACCTGGAGCCCCTCAGAGACCTCCAAGTACTGGAAATGCAGGAGGAATGTTGAGCACTGCAGACCTCACAGTGCCAAATGGAGCTGGAAACAGCCCTGTGGGGAATGGCTTTGTAAACTCCCGAGCTTCTCCAAATCTGCTGGGAACCTCGGGGGGTAACAGCTTGGGCAAAGTCATGCCCACAAAGTCCCCCCCTCCTCCAGGAGGTGGAAATCTCGGCATGAACAATCGCAAACCAGATCTTCGAGTAGTCATCCCCCCTTCCAGCAAGGGTATGATGCCTCCACTGTCGGAGGAGGATGAATTGGAGTTGAATACCCAAAGGATAAGTAGTTCTCAATCTACTCAACCTCTTGCTACCCCTGTGGTGTCTGTGACAACCCCAAGCTTGCCTCCACAGGGACTAGTGTACTCAGCCATGCCCACTGCCTACAACACTGATTACTCACTGACTAGTGCAGACCTGTCTGCCTTGCAGGGGTTTAACTCCCCAGGAATGCTGTCTTTAGGACAGGTATCTGCATGGCAACAACACCATTTAGGACAAGCAGCTCTCGGATCACTTGTTGCTGGAGGGCAATTATCTCAGGGTTCCAATTTATCCATCAATACCAATCAGAACATCAACATAAAGTCTGAACCAATTTCACCTCCCCGGGATCGCATGACCCCATCTGGATTCCCTCAGCAACAACAGCAGCAGCAACAGCAGCAGCAGCAGCAGCAGCAGCAGCAGCAGCAACCACAGCAGCAGCAGTCGTCCCGGCAAGAAATCGGACGCTCCCCTGTTGACAGTCTCAGTAGTTCCAGTAGTTCTTACGACGGCAGTGATCGCGAGGATCCGAGAAGCGACTTCCATTCTCCGATTGGGCTGGGAAGACCCCCAAACACCGAGGACAGAGAAAGCCCTTCAGTAAAGCGAATGAGGATGGACACATGGGTGACA------------------------------------------------------------------------------------------------------------------------------------------------------------------------------------------------------------------------------------------------------------------------------------------------------------------------------------------------------------------------------------------------------------------------------------------------------------------------------------------------------------------------------------------------------------------------------------------------------------------------------------------------------------------------------------------------------------------------------------------------------------------------------------------------------------------------------------------------------------------------------------
>OrnA_MEF2B_XM_001509563_XP_001509613_Ornithorhynchus_anatinus
ATGGGGAGGAAGAAGATCCAGATCTCCCGGATCCTGGACCAGCGGAACCGGCAGGTGACCTTCACCAAGCGGAAGTTTGGACTGATGAAGAAGGCCTATGAGCTGAGCGTGTTGTGTGACTGCGAGATAGCCCTCATCATCTTCAACAGTGCCAACCGGCTCTTCCAGTACGCCAGCACCGACATGGACAAAGTGCTTCTCAAATACACAGAGTACAGTGAGCCCCACGAGAGCCGAACCAACACCGACATCCTGGAGACCCTGAAGCGGAAGGGGCTGGGGCTGGAGAGCCAGGAGCTGGAGCTGGACGAGGGGCCAGCCGAGCCCGCGGAGAAACTCCGGCGACTGAGCGATGGGGTGGACCTGTCCCTGACACGGCAGAGGCTCTATTCGGCGGCCCCACCCCTGCCCAGCCATAATGTGGCATATGGGGCAGTGCCTCCCCCCAGGACTGATCCAGCTGGCCTGGGCACCCACGGGGAGCCCTCTCCCAGCCAGAGCCACCCACCCCCCTTCAAGCCAGCGGGGCCCAAGCCCGGCCCCCCAGGACTCAGCTACCCACTCTTCTCCCACGGCAACCTGACTCGGGCCCTGGCCAGCAAGACCCCACCCCCGCTCTACCTGGGGGCTGATGCCCGGAGGCCAGATCTGACCAGCAGCCTGGGCGGGGCCCGGGGGACCCTGAGCTCTACGAGGACCCTCTACTCTAGTCTGCAAAACTCCAGTCCCATGGTAGCTACTGGCAACAACAACCTTCCCGGTCACGGGCTGGGGGCCTTCCCTTTCCTACCTTCGGGCCCCACAGAGTACGGACCTGGAGAGGCTTCCCCCCATCCTGGCTTCCTCCAGCCCAACGCCATGGCTTCTTGGCAGCCCCCTCGGGACAACCCCACGTCCTTGCACTCGCAGCTGGGCAGCGTGGCCGCTCGCATCCCGCCTGGCGATGAGGGTCCCCCGGCTCCCGGAGTGTCCCCCCACCCCCAGCCCATCAGCATCAAGTCAGAGCGCGTGTCTCCCGGGGCCACCTGCCCACCCACCAACCCTCAACACCACCTGTCCAGCCTGTCACCCGGTGCCGAGCTCCGCCCACGCGAGGACTTCACCAAGGGCTACCCCTACCCCCTGGTTCTAGCCCGGCCCCTGAATGAAGAACCCCGCACCGGCCTCCCCACCCGACGCCTGCAGGTGGCGGAAATGGTGGTGGTGGTGGTGAAACCAACCCTAAGAGAAAGGCCGACGGATATAGGGATCGAGGACGGGAAGCCGGG-------------------------------------------------------------------------------------------------------------------------------------------------------------------------------------------------------------------------------------------------------------------------------------------------------------------------------------------------------------------------------------------------------------------------------------------------------------------------------------------------------------------------------------------------------------------------------------------------------------------------------------------------------------------------------------------------------------------------------------------------------------------------------------------------------------------------------------------------------------------------------------------------------------------------------------------------------------------------------------------------------------------------------------------------------------------------------------------------------------------------------------------
>NasV_MEF2d_XM_001605817_XP_001605867_Nasonia_vitripennis
ATGGGTCGGAAAAAGATACAGATCTCCCGTATCACGGACGAGCGGAATCGTCAGGTGACGTTCAACAAGCGAAAATTCGGAGTGATGAAGAAGGCGTACGAGCTGTCCGTCCTGTGCGACTGCGAGATCGCCCTGATAATCTTCAGCTCGAGCAACAAGCTCTACCAGTACGCCAGCACCGACATGGACAAGGTCCTCCTCAAGTACACCGAGTACAACGAGCCCCACGAGTCGCTGACCAACAAGAACATAATCGAGGCGCTCAACAAGAAGGAGCATAAAGGCGCCATGTCGCCTGAGAGCCCGGAGCCGGACCAGCAGGAGTACAACAGCCTGACGCCCCGCACCGAGGCCAAGTACGCCAAGATAGACGAGGACTTCCAGATGCTCATACGCAACCAGCACAACGGCTCGAGGGTCGTGTATCCACCGGGAGGCATGCTGGAGATGAGCAACGGCTACCCGCCGTCGGCCTCGCCGCTCGGCGGTTCCCCGAGTCCAGGACCCTCGCCCTCGCTCGGCGTCTCCAAGGGCAATCCGTCGAGGCACTCGCCCCAGCCGCCACCGCCGCCCCATCCGCATCGAGGTGCTCTGCGCGTCGTCATACCCACGCCGCTCGGCCAGTCTCTCGCCGAGGAGCCCAGTTACGACAGCGGACACGCGCAATCGTCGCTGAACACGCCGGTGGTAGCGCTGCAGACGCCCTCGGTACCGCCGAGCTACACCAGCTTCGGCCCGACGGACTACTCGACGGATCTCAGCAGTCTCGCCTGGTCTCATCAGAGGTACGTTGATGACTTGTCAATGTATTCGGCAGCCACCATGTCCAGTATAAGCAGTCTTCCTCACTTGGCGGTGTCCAGCAGCACGCCGCCGCCGTCAACGTCGCCTATACCCGTGAAAATCAAGAGCGAGCCCATCAGTCCACCCCGAGATCCCCACGCGGGTAGCGGTGGATCCAACGGCTCGATCAGCGGACCCAGCAATTCCTCCAGTCTACACCATCCTGGTCACACAAGCCTGAACGTGGGAGGTCCGTCCTCATCGTCGGGCGGTCCACAGCCGCCACCGCCTCACCACGTCAGCCAGCAACAACAGCACGGCGGGCCGCAGACGCTGAACCTCGTTTCGGTGAGCAGGCCCGGAAGCAATCCACCGCCTTCGCACTCCGGCAGCATCACTCCCACAAATCTGCCGTCGCCTGGACCACAAGGCGGCGGCGGCGGCGGCAACGGTGGTGTCGTCGTCGGCGATATGCGCACGAGCCACGGACCTGGAGCCTCGGGTGGCAGCGGGAGCGACTACGAAAACGGACCGCTTCACAAACGCTCGAGGATCACCGAGGGCTGGGCGACT---------------------------------------------------------------------------------------------------------------------------------------------------------------------------------------------------------------------------------------------------------------------------------------------------------------------------------------------------------------------------------------------------------------------------------------------------------------------------------------------------------------------------------------------------------------------------------------------------------------------------------------------------------------------------------------------------------------------------------------------------------------------------------------------------------------------------------------------------------------------------------------------------------------------------------------------------------------------------------------------------------------------------------------------------
>AedA_MEF2d_XM_001653528_XP_001653578_Aedes_aegypti
ATGGGGCGGAAAAAGATACAGATCTCACGGATAACGGACGAGCGGAACCGACAGGTGACGTTCAACAAGCGCAAATTCGGCGTCATGAAGAAGGCGTACGAACTGTCGGTGCTGTGCGATTGCGAGATTGCCTTAATCATCTTCAGCAGCACCAACAAGTTGTACCAGTACGCTAGCACCGACATGGACAAGGTCCTGCTGAAGTACACCGAGTATAACGAGCCGCACGAATCGCTGACGAACAAGAACATTATCGAGAAGGAGAACAAAAATGGCACCATGTCGCCCGATTCGCCGGAACCGGAAGACAGCTATACGCTCACACCGCGCACCGAAGCCAAGTACAACAAGATCGACGAAGACTTTCAGATCATGATGCAACGGAACCAGCAGCTGTCGGCCAGCGGGCGGGTGAATATGGCCGGAAACAGTTACTCCCTGCCGGTTTCGGTGCCGGTCATCGGGACCTACAACGATTCCAGCATGATGCAGAGCAGCCCCCAGATGGCACACAATAGTATTAGTCCGCGGCCTTCCAGCTCAGAAACCGACTCAGTGTATCCCTCCGGCGGAATCCTGGAGATGTCCAACGGATACCCGCACTCGGCGTCACCCCTCGGTGGATCTCCCAGTCCCGGACCGAGTCCAGTGCAACATCAAACGATCAAGCAAGGTTCCCCGGGGAGTTCGAATGGGCGGTCATCCAACCTTCGGGTAGTGATACCAACGCCCATGAACCCCACCATCAACACCGACGATCTTTCTTACGTGGAGCACTCGCGGCAACAATCGTCCAATTTGAACACTCCGGTAGTGGCACTGCAAACGCCCATCCCGGGCCTGTCGAACTACACCACCACGCTCGGTTCGTTCGGCGCGCAGGACTTCTCGATCAATTCCGACCTGAGCATGATTGCCTCGTGGGGTGCGGCAGCCAGCAATGCCCACGCGCAAAATGCCATGAACTCCCTCGGACAGCACTCGAGCAGCGGCCTGCCGCATCTGGCCGTACCGAATAGTACACCTCCGCCGTCGACTTCGCCCCTGACGGTGAAGATTAAGGCCGAACCGATTTCGCCCCCACGGGAACACCAGTCCTCCTCGCATCACCACCACCATCACAGTAATCTGAGTGGTTCCGGTGGAGGTGGAGGCGGCGGCGGTGGCCCTGGTGGAAGTGGTGGGGCAAACGGCCAACAGAACAACAATCAGCTCACGGTGACGTCGATGGCCCAGGTGGGAGGTCACAGTAATTCCCAATCGGTGGCGCTCGGTAGCAGTTTGAACCATTCGCATCTGATACATTCGAGGCCCTCGTCGACGGGGCACCTGACGCCGACGCCAGGCTCGGTTACACCCACCAACGCGCCCTCGCCGGTCGACATCAGACACCTCGGCGGCGGTGGCCCCCTGCCCGACTACGACTCCCCGGTCGGTGCCAGCAATGCTCATAAAAGACCCAGAATATCCGAAGGATGGGCCACA------------------------------------------------------------------------------------------------------------------------------------------------------------------------------------------------------------------------------------------------------------------------------------------------------------------------------------------------------------------------------------------------------------------------------------------------------------------------------------------------------------------------------------------------------------------------------------------------------------------------------------------------------------------------------------------------------------------------------------------------------------------------------------------------------------------------------------------------------------------------------------------------------------------
>AnoG_MEF2_XM_564631_XP_564631_Anopheles_gambiae_str._PEST
ATGGGACGGAAAAAGATACAGATTTCCAGGATAACGGACGAACGGAACCGGCAGGTGACGTTCAACAAGCGCAAGTTTGGCGTGATGAAGAAGGCGTACGAGCTGTCGGTGCTGTGCGACTGCGAGATTGCGCTGATCATCTTCAGCAGCAGCAACAAGCTGTACCAGTACGCCAGCACGGACATGGACAAGGTGCTGCTGAAGTACACCGAGTACAACGAGCCGCACGAGTCGCTGACGAACAAGAACATTATTGAGAAAGAAAACAAAAACGGCACGATGTCGCCGGACTCGCCGGAACCGGAGGACAGCTACACGCTCACGCCCCGCACCGAGGCCAAGTACAACAAGATCGACGAGGACTTTCAGATCATGATGCAGCGCAACCAGCAGCTGACGGCGGGCGGCGCCCGGCCCAACATGGCGACGAACAGCTACTCGCTGCCGGTGTCGGTGCCGGTGTCGGTGCCCGTGATCGGCACGTACAACGACTCGATGCTGCAGAGCAGCCCCCAGATGGCACACAATAGTATTAGTCCACGGCCCTCCAGCTCCGAGACGGATTCGGTGTATCCCTCCGGCGGTATATTGGAAATGTCAAACGGCTATCCCCATTCGGCATCGCCCCTCGGTGGATCTCCCAGTCCCGGTCCGAGTCCAGGTATTGGCTCTCATCAGGCGCATAACAATAACAATAACTCCCATAACACGCATAACAAAAGTAAGCATGAGTTCCATTTCGATAATGCAGTGCAAACGATCAAGCAAAGCCCGTCGGGTGGCAGTGGCAGCTCCGGTTCGCGGTCGTTGCGGGTAGTGATACCGGCCCCAATGAATCCGACCATCACGGCAGATGACATTTCATACGTGGAACATACGCGGCAACAGACGAATTTAAACACGCCGGTCGTGGCACTGCAGACACCGATACCGGGACTCACCAACTATACCACCACGCTCGGCTCGTTCGGTGCGCAGGACTTTTCGCTCAACCCGGACATCATGATCGGCCCGTGGAGTGCGGCATCCAGTCACAGCCAAAACACAATACTTTTCAGCGGTTTGCCCCATCTAGCTGTGTCGAACAGTACGCCCCCGCCGTCGACTTCGCCACTGTCGGTGAAGATTAAGGCGGAACCGATCTCACCGCCCCGGGACCACCACAACACCTCTCACCATCACGGTGGTGCACCTGGTGGTGGCAGTAGCAGCGGGGCAAGCGGTTCGGCACCGGGCGCAAATGGCGTCCAGTCGGCGAGCGGTGGCGGCGCGTCCTCCACGGCGACGGGTCTGACCGCCATGGGCAATGTGGTTGTGACGGGAGGTGGAGGAGGTGGCAGCGGCGGTGGTGGTGCGGGGACGAGCTCACTAGGAGCGAACCTGAACCACTCCCACCTGATACATTCGCGACCTTCCTCGACCGGCCATCTAACGCCGACACCGGACTCTTATATGCCTATCGGTGGGCACCTGGCAGGTTCCGTGACGCCAACGAACGCACCCTCCCCGGTGGACATCCGGCATCTCAGTACGGGCGGTAGCCATCTGCCCGAGTACGACGCCCCCACCGCCCAGGCACATAAAAGACCAAGAATATCGGAGGGTTGGGCCACA---------------------------------------------------------------------------------------------------------------------------------------------------------------------------------------------------------------------------------------------------------------------------------------------------------------------------------------------------------------------------------------------------------------------------------------------------------------------------------------------------------------------------------------------------------------------------------------------------------------------------------------------------------------------------------------------------------------------------------------------------------------------------------
>CulQ_MEF2d_XM_001841774_XP_001841826_Culex_quinquefasciatus
ATGGGCAGGAAAAAGATTCAGATCTCACGGATAACGGACGAACGGAACCGACAGGTGACGTTCAACAAGCGCAAGTTCGGCGTCATGAAGAAGGCGTACGAGCTGTCGGTGCTGTGCGACTGCGAAATCGCCTTAATCATCTTCAGCAGCAGTAACAAGCTGTACCAGTACGCCAGCACGGACATGGACAAGGTGCTGCTCAAGTACACCGAGTACAACGAGCCGCACGAGTCGCTCACGAACAAGAACATCATCGAGAAGGAGAACAAAAACGGCACGATGTCGCCGGACTCGCCGGAACCGGAGGACAGCTACACCCTGACGCCCCGCACCGAGGCCAAGTACAACAAGATCGACGAGGACTTTCAAATCATGATGCAGCGAAATCAGCAACTGTCGGCGGCGGCGGCGGCCGCTGGAGGTGGTGGAGGAGGTGGAGGCGGAGGTCGAGGAGGTGGGGGAGTCGGAATGTCCGGCAACAGTTACTCGCTGCCGGTGTCGGTGCCGGTCATTGGGACGTACAACGATTCCAGCATGCTGCAGAGCAGTCCACAGATGGCACACAATAGTATTAGCCCGCGGCCTTCCAGCTCAGAAACGGACTCAGTGTATCCCTCCGGCGGTCTGCTGGAAATGTCCAACGGATACCCCCACTCGGCGTCGCCCCTCGGCGGATCTCCCAGCCCCGGACCGAGCCCAGGTATTGTGCAACATCAATCGTTGAAGCAAAACTCACCGGGAAGTTCGAGTACGAGGTCGTCCAACCTGCGAGTCGTGATACCGACGCCGATGAACCCGTCCATGGGCAACGACGACATGTCCTACGTGGAGCACTCGCGGCAACAGACGAACCTTAACACGCCGGTGGTGGCCCTCCAGACGCCGATCCCGGGCCTGTCCAACTACACCACGACGCTGGGCTCGTTCGGGGCGCAGGACTTTTCCATCAATTCCGACCTGAGCATGATCGCGTCGTGGGGCGCGGCCGCCGCCAACAACGCCCACGCCGCCCAGAACGCCATGAACTCGCTCGGCCAACACTCGAGTAGCGGTCTGCCCCACCTGGCCGTGTCCAACAGCACCCCGCCTCCCTCAACCTCCCCCCTGTCGTCCGTAAAGATCAAGGCGGAACCGATTTCACCCCCGCGGGAACATCATTCGTCCTCGTCCCACCACCAGCACCAACACCAGCAGCAACAACAGCAGCAGCAGCAGCAACACCACCATCACAGTAATCTTAGTGGCGGCGGAGGAAGCAATGGGCAGCAGCAGCACAACAATCAGCTGACGGTGACGTCGATGGCGTCCGTGATCGGAGGAGGAGGCCACAGTAGCAATTCGTCAATGGGCAACAGTTTGAACCATTCGCATCTGATACATTCGCGGCCATCGTCGACGGGTCATCTCACGCCGACGCCAGGCTCGGTGACACCCACGAACGCGCCCTCCCCGGTCGACATCAGACACATAAACGTCGGCGGCGGCGGCGGCAACTCGAGCCACCTGCCCGACTACGACTCGCCGGTTTCCTCGAACGCGCATAAAAGACCCAGAATATCCGAGGGTTGGGCCACA------------------------------------------------------------------------------------------------------------------------------------------------------------------------------------------------------------------------------------------------------------------------------------------------------------------------------------------------------------------------------------------------------------------------------------------------------------------------------------------------------------------------------------------------------------------------------------------------------------------------------------------------------------------------------------------------------------------------------------------------------------------------------------------------------------------------
>DroMel_MEF2_NM_057672_NP_477020_Drosophila_melanogaster
ATGGGCCGCAAAAAAATTCAAATATCACGCATCACCGATGAACGCAATCGGCAGGTGACCTTCAACAAGCGCAAGTTCGGCGTGATGAAGAAGGCCTACGAGCTGTCCGTGCTCTGCGACTGCGAGATCGCCCTGATCATCTTCTCGTCGAGCAACAAGCTGTACCAGTACGCCAGCACCGACATGGATCGCGTCCTGCTCAAGTACACCGAGTACAACGAGCCCCACGAGTCCCTCACCAACAAGAACATCATCGAGAAGGAGAACAAGAACGGCGTGATGTCGCCGGACTCGCCCGAAGCCGAAACGGACTACACACTCACTCCGCGAACGGAGGCCAAGTACAACAAGATCGACGAGGAGTTCCAGAACATGATGCAGCGCAACCAGATGGCCATCGGCGGTGCGGGTGCCCCTCGCCAGCTTCCAAACAGCAGCTACACGCTGCCCGTTTCTGTTCCGGTGCCGGGATCTTACGGCGACAACCTGCTGCAGGCCAGTCCACAGATGTCCCACACCAACATCAGCCCCCGTCCATCGAGTTCGGAGACGGATTCAGGTGGGATGTCCCTGATAATTTATCCATCGGGTTCCATGCTGGAGATGTCGAACGGCTATCCGCATTCACACTCGCCGCTTGTGGGATCACCGAGTCCGGGTCCCAGTCCTGGCATAGCCCACCATTTGTCCATTAAGCAGCAGTCGCCGGGCAGCCAGAACGGACGAGCTTCCAATCTAAGGGTCGTCATACCGCCCACAATTGCCCCCATACCGCCCAATATGTCAGCGCCGGATGATGTGGGATATGCAGATCAACGACAGAGCCAGACATCGCTTAACACGCCAGTGGTCACGCTGCAGACGCCGATTCCCGCCCTCACGAGCTATTCCTTTGGGGCGCAGGACTTCTCCTCCTCCGGCGTAATGAACAGCGCGGATATCATGAGCCTCAACACCTGGCATCAGGGCCTGGTGCCGCACTCTAGTCTCTCGCACCTGGCTGTCTCGAATAGCACGCCGCCGCCCGCCACCTCCCCCGTCTCCATAAAGGTCAAGGCTGAGCCGCAGTCGCCGCCGAGAGATCTTTCCGCCAGCGGTCATCAGCAGAATAGCAATGGTTCCACGGGCAGCGGCGGATCCAGCAGCAGCACCAGTAGCAACGCCAGCGGAGGAGCAGGAGGCGGTGGAGCCGTCAGCGCAGCCAATGTCATCACGCACTTGAACAACGTCAGTGTCCTGGCGGGAGGTCCTTCGGGGCAGGGAGGAGGAGGCGGAGGCGGCGGCAGCAACGGAAATGTCGAACAGGCCACCAATCTTAGCGTACTGAGCCACGCGCAGCAACATCACCTGGGCATGCCCAACTCGCGTCCCTCGTCCACGGGCCACATCACACCCACTCCAGGGCACGATAAGTATGAAGGATATCCGTACCGCGCGCTAATGGGACATAATCCTAGATGGAATTTGAATTTTGCCGGTGCGCCGAGCAGCGACCAGGATGTGCGTCTGGCAGCCGTCGCCGTGCAGCAGCAACAGCAGCAGCCACATCAGCAACAGCAACTAGGCGACTACGATGCCCCCAACCACAAACGGCCGAGAATATCGGGCGGATGGGGCACA---------------------------------------------------------------------------------------------------------------------------------------------------------------------------------------------------------------------------------------------------------------------------------------------------------------------------------------------------------------------------------------------------------------------------------------------------------------------------------------------------------------------------------------------------------------------------------------------------------------------------------------------------------------------------------------------------------------------------------------------------------------------------
>DroSim_MEF2_XM_002080803_XP_002080839_Drosophila_simulans
ATGGGCCGCAAAAAAATTCAAATATCACGCATCACCGATGAACGCAATCGGCAGGTGACCTTCAACAAGCGCAAGTTCGGCGTGATGAAGAAGGCCTACGAGCTGTCCGTGCTCTGCGACTGCGAGATCGCCCTGATCATCTTCTCGTCGAGCAACAAGCTGTACCAGTACGCCAGCACCGACATGGATCGCGTCCTGCTCAAGTACACCGAGTACAACGAGCCCCACGAGTCCCTCACCAACAAGAACATCATCGAGAAGGAGAACAAGAACGGCGTGATGTCGCCGGACTCGCCCGAAGCCGAAACGGACTACACACTCACTCCGCGAACGGAGGCCAAGTACAACAAGATCGACGAGGAGTTCCAGAACATGATGCAGCGCAACCAGATGGCCATCGGTGGTGCTGGTGCCCCTCGCCAGCTTCCAAACAGCAGCTATACGCTGCCCGTTTCTGTTCCGGTGCCGGGATCCTACGGCGACAACCTGCTGCAGGCCAGTCCACAGATGTCCCACACCAACATCAGCCCCCGTCCATCGAGTTCGGAGACGGATTCAGTCTATCCATCGGGTTCCATGCTGGAGATGTCGAACGGCTATCCGCATTCACACTCGCCGCTTGTGGGATCACCGAGTCCTGGTCCCAGTCCTGGCATAGCCCACCACTTGTCCATTAAGCAGCAGTCGCCGGGCAGCCAGAACGGACGAGCTTCCAATCTAAGGGTCGTCATACCGCCCACAATTGCGCCCATACCGCCCAATATGTCAGCGCCGGATGACGGGGGATATGCAGATCAACGACAGAGCCAGACATCGCTTAATACGCCAGTGGTCACGCTGCAGACGCCGATTCCCGCCCTCACGAGCTATTCCTTCGGGGCGCAGGACTTCTCCTCATCCGGCGTAATGAACAGCGCGGATATCATGAGCCTCAACACCTGGCATCAGGGCCTGGTGCCGCACTCTAGTCTCTCGCACCTGGCTGTCTCGAATAGCACGCCGCCGCCCGCCACCTCCCCCGTCTCCATAAAGGTCAAGGCTGAGCCGCAGTCGCCGCCGAGAGATCTTTCCGCCAGCGGCCATCAGCAGAACAGCAATGGTTCCACGGGCAGCGGCGGATCTAGCAGCAGCACCAGTAGCAACGCCAGCGGAGGAGCAGGAGGCGGTGGAGCCGTCAGTGCAGCCAATGTCATCACGCACTTGAACAACGTCAGTGTCCTGGCGGGAGGTCCTTCGGGGCAGGGAGGAGGAGGCGGAGGCGGCGGCAGCAACGGGAATGTGGAGCAGGCCACCAATCTTAGCGTACTGAGCCACGCGCAGCAACATCACCTGGTCATGTCCAACTCGCGGCCCTCGTCCACGGGCCACATCACACCCACTCCAGGGCATGATAAGTATGAAGGATATCCGTACCGCGCGCTAATGGGACATAATCCTAGATGGAATTTTGCCGGTGCGCCGAGCAGCGACCAGGATGTGCGTCTGGCAGCCGTCGCCGTGCAGCAGCAACAGCAGCAGCAACATCAGCAGCAGCAACTAGGCGACTACGATGCCCCCAACCACAAACGGCCGAGAATATCGGGCGGATGGGGCACA---------------------------------------------------------------------------------------------------------------------------------------------------------------------------------------------------------------------------------------------------------------------------------------------------------------------------------------------------------------------------------------------------------------------------------------------------------------------------------------------------------------------------------------------------------------------------------------------------------------------------------------------------------------------------------------------------------------------------------------------------------------------------------------------------
>DroAna_MEF2_XM_001960805_XP_001960841_Drosophila_ananassae
ATGGGTCGCAAAAAAATCCAAATATCACGCATCACCGATGAGCGCAATCGGCAGGTGACCTTCAATAAGCGAAAGTTCGGGGTCATGAAGAAGGCCTACGAGCTGTCCGTGCTCTGCGACTGCGAGATCGCCCTGATCATCTTTTCGTCGAGCAACAAACTGTACCAGTATGCCAGCACCGACATGGACCGCGTCCTCCTCAAGTACACGGAGTACAACGAGCCCCACGAGTCCCTCACCAACAAGAACATAATCGAGAAGGAGAACAAGAACGGTGTTATGTCGCCGGACTCGCCCGAGGCGGAGACAGACTACACACTGACGCCGCGAACGGAGGCCAAGTACAACAAGATCGACGAGGAGTTCCAGAACATGATGCAGCGCAACCAGATGGCCATCGGCGGCGGGGCAGGAGCGCCCAGGCAGCTGCCCAACAGCAGCTACACCCTGCCGGTGTCGGTGCCGGTGCCGGGGTCGTACGGGGAGAACCTGCTCCAGGCCAGTCCCCAGATGTCCCACACCAATATCAGCCCACGTCCATCGAGTTCGGAGACGGATTCAGTATATCCATCGGGTTCCATGCTGGAGATGTCGAACGGCTATCCGCATTCACACTCGCCGCTTGTGGGATCACCGAGTCCAGGTCCCAGTCCAGGCATAGCTCACCACTTGTCCATTAAGCAGCAGTCGCCGGGCAGCCAGAACGGACGAGCTTCCAATCTAAGGGTCGTCATACCGCCCACCATAGCACCCTTACCGCCCAACATGTCCGCCCCCGACGACGTTGGCTACGGAGATCAACGACAGAGTCAGACGTCGCTGAACACGCCCGTGGTTACGCTACAGACACCGATCCCTGCCCTCACGAGCTACTCCTTTGGAGCGCAGGACTTCTCTTCCTCCGGCGTCATGGGCAGTGCGGACATCATGAGCCTAAATACTTGGCACCAGAGCCTGGTGCCGCACTCTAGTCTCTCACACCTGGCTGTCTCGAATAGCACGCCGCCACCTGCCACCTCACCCGTTTCCATCAAAGTCAAGGCCGAGCCCCAGTCGCCGCCCCGCGACCTCTCCGCGAGCGGCCATCAGCAGAACAGCAACGGCTCCACGGGTAGCGGCGGCTCCAGCAGCACCACCAGCAGCAACACCTCCGGGAACGGGGGCGGAGGAGGCGGTGGCCTGGCGGCCGCCAGCACAGCCAACGTCATCACGCACTTGAACAACGTCAGTGTCCTGGCCGGGGGCGGTCCCTCCGGCGGTGGATCCGGCAGCGGTGGAGGAGGAGGCGCCAGCAACGGCAGCGTGGAGCAGGCCACCAATCTGAGTGTGCTGAGCCACTCGCAGCAGCAGCACCTGGGCATGCCCAGCTCCCGACCCTCGTCGACGGGCCACATCACGCCCACAACAGGGCATGATAAGTATGATGGATATCCGTACCGCGCGCTAATGGGACATAATCCTAGATGGAATTTTGCCGGGGCGCCCAGCAGCGACCAGGACGTGCGAATGGCGGCCGCCGCCGTCCAGCAGCAGCAACACCAGCAGCAGCAGCAGCAGCAGCAGCAACAGCAACTGGGCGACTACGATGCCCCCAATCACAAACGGCCCAGAATATCGGGCGGCAACCACTTCAAGCAACATCACAACAACCCAGGGGGTGGCGGTGGTGTTGGCATCTACAACAGCGTCAGCAGGAGCAACATCAACAACAGCAACACGAAGTCGGAGGATGATGATCTAGTGATGATGCCGCCACCGCCGCGCAAGGAGATCCTGGTCCGTGGCTCGTCCTACAGCCTGGCGGGATACGACTGTTTTGGCCAGCAGCTGGCTGTGGGCTATGGGCCGCAGAATAATCCG---------------------------------------------------------------------------------------------------------------------------------------------------------------------------------------------------------------------------------------------------------------------------------------------------------------------------------------------------------------------------------------------------------------------------------------------------------------------------------------------------------------------------
>DroEre_MEF2_XM_001969089_XP_001969125_Drosophila_erecta
ATGGGCCGCAAAAAAATTCAAATATCACGCATCACCGATGAACGCAATCGGCAGGTGACCTTCAACAAGCGCAAGTTCGGCGTGATGAAGAAGGCCTACGAGCTGTCCGTGCTCTGCGACTGCGAGATCGCCCTGATCATCTTCTCGTCGAGCAACAAGCTGTACCAGTACGCCAGCACCGACATGGATCGCGTCTTGCTCAAGTACACCGAGTACAACGAGCCCCACGAGTCCCTCACCAACAAGAACATCATCGAGAAGGAGAACAAGAACGGCGTTATGTCGCCGGACTCGCCCGAAGCCGAAACGGACTACACACTCACTCCGCGAACGGAGGCCAAGTACAACAAGATCGACGAGGAGTTCCAGAACATGATGCAGCGCAACCAGATGGCCATCGGCGGAGCGGGCGCAACACGCCAGCTGCCAAACAGCAGCTACACGCTGCCCGTTTCCGTTCCGGTGCCGGGATCCTACGGCGACAACCTGCTGCAGGCCAGTCCACAGATGTCCCACACCAACATCAGCCCCCGTCCATCGAGTTCGGAGACGGATTCAGTCTATCCATCGGGTTCCATGCTGGAGATGTCGAACGGCTATCCGCATTCACACTCGCCGCTTGTGGGATCACCGAGTCCGGGTCCCAGTCCTGGCATAGCCCACCACTTGTCCATTAAGCAGCAATCGCCGGGCAGCCAGAACGGACGAGCTTCCAATCTAAGGGTTGTCATACCGCCAACCATTGCCCCCATACCGCCCAATATGTCAGCGCCGGATGACGGGGGATATGCAGATCAACGACAGAGTCAGACATCGCTAAACACGCCAGTGGTCACGCTGCAGACGCCGATTCCCGCCCTCACGAGCTATTCCTTCGGGGCGCAGGACTTCTCCTCCTCGGGCGTAATGAACAGCGCAGATATCATGAGCCTCAACACCTGGCATCAGGGCCTGGTGCCGCACTCTAGTCTCTCGCACCTGGCTGTCTCGAATAGCACGCCGCCGCCCGCCACCTCCCCCGTTTCCATAAAGGTCAAGGCTGAGCCGCAGTCGCCGCCGAGAGATCTTTCCGCCAGCGGCCATCAGCAGAACAGCAATGGTTCCACGGGCAGCGGCGGCTCCAGCAGCAGCACCAGTAGCAACGCCAGCGGTGGCGGAGGTGGAGCAGTAGGCGGTGGAGCCGTCAGCGCAGCCAATGTCATCACGCACTTGAACAACGTCAGTGTCCTGGCGGGAGGTCCTTCGGGGCAGGGCGGAGGAGGCGGTGGCGGAGGCGGCGGCGGCAGCAACGGGAACGTCGAGCAGGCCACCAATCTTAGCGTGCTGAGCCACGCGCAGCAACACCACCTGGTCATGCCCAACTCGCGCCCCTCGTCCACGGGCCACATCACACCCACTCCAGGGCATGATAAGTATGAAGGATATCCGTACCGCGCGCTAATGGGACATAATCCTAGATGGAATTTTGCCGGTGCGCCGAGCAGCGACCAGGATGTGCGTCTGGCAGCCGTCGCCGTGCAGCAGCAACAGCAGCAGCAGCATCAGCAGCAACAGCTGGGCGACTACGATGCCCCCAACCACAAACGGCCGAGAATATCGGGCGGATGGGGCACA---------------------------------------------------------------------------------------------------------------------------------------------------------------------------------------------------------------------------------------------------------------------------------------------------------------------------------------------------------------------------------------------------------------------------------------------------------------------------------------------------------------------------------------------------------------------------------------------------------------------------------------------------------------------------------------------------------------------------------------------------------------------------------
>DroGri_MEF2_XM_001986902_XP_001986938_Drosophila_grimshawi
ATGGGTCGCAAAAAAATTCAAATTTCACGCATCACCGACGAACGCAATCGACAGGTGACCTTCAACAAGCGGAAGTTCGGCGTTATGAAGAAGGCCTACGAGCTGTCCGTGCTGTGTGACTGCGAAATAGCGCTGATCATCTTCTCGTCCAGCAACAAGCTCTATCAGTATGCCAGCACCGATATGGATCGCGTGCTGCTCAAATACACCGAATACAATGAGCCACACGAATCGCTGACCAACAAAAATATCATTGAGAAGGAGAACAAAAACGGCGTCATGTCACCGGATTCACCCGAAGCGGAGGCCGACTACACGCTCACCCCGCGCACCGAAGCCAAATACAATAAGATCGACGAGGAATTTCAGAATATGATGCAGCGCAACCAAATGGCCATTGGCAGTGGTGGTGGTGGTAACGGTGCGCCCAATCGGCCCATGCCAAATACGAGTTATACGCTGCCAGTATCGGTACCGGTGCCCGGCTCCTACGGTGAGAATCTGCTGCAGGCCAGCCCACAAATGTCCCACACAAACATCAGCCCACGTCCATCGAGTTCGGAGACGGATTCAGTCTATCCATCGGGTACCATGTTGGAGATGTCAAACGGTTATCCACATTCACATTCGCCGCTTGTGGGATCACCCAGTCCAGGCCCCAGTCCTGGCATAGCGCATCATTTGCCCATTAAGCAGCAATCGCCGGGCAGCCAGAATGGAAGGGCTTCCAATTTGCGTGTCGTAATACCGCCCACTATAGCGCCGAATATGTCTGCGACAGCGGACGATGTCGCCTATGCAGATCCGCGCCAGAGCCAGACGTCACTGAATACGCCGGTTGTGACGCTGCAGACGCCGATGCCGCCGCTGACTAGCTACTCGTTTGGGGCGCAGGACTTTTCGCAGTCGGGTGCGATGAGCGCGGACATAATGAGCCTGCCGCAGTGGCATCAGGGTCTCGTGCAGCACACTAGTCTATCGCATCTGGCTGTCTCGAATAGCACACCGCCGCCCGCCAGCTCACCCGTCTCCATCAAGGTCAAGGCGGAGCCGCAGTCACCGCCGCGCGATCTCTCCGCCAGCGGCGGCGGTGGTGGCCATCAGCATAATAGCAACGGATCGACGGGCAGCGGCTCCAGCAGCAGCAGCACCAGCAGCAATGTATCCACAGCCGGTGGCGTTGCCAATGTTCTGACTGCCATCAATGCACAGTTGGGCAGCGCAAGCGTGCTAACGGGAACACCTGGCGGTGGTGGGACAAACGGCAGCGCCGAGCAGGCCACCAACCTGAGCGTTCTAAGTCATTCGCAACAGCACCTGGTCATGCCCAATTCACGGCCCTCATCCACCGGCCATATAACACCCACACCAGGGCATGATAAGTATGAAGGATATCCGTACCGCGCGCTTATGGGACATAATTCTAGATGGAATTTTGCCGGTGCGCCTGGCAGCGAACAGGATGTGCGCCTAGCAGCCGTTGCCCAACAACAACAACAACATCAGCAGCAACAACAACAGCAACAGTTGAGTGATTACGATGCGCCCAATCACAAAAGGCCGAGAATATCTGGCGGTTGGGGCACA------------------------------------------------------------------------------------------------------------------------------------------------------------------------------------------------------------------------------------------------------------------------------------------------------------------------------------------------------------------------------------------------------------------------------------------------------------------------------------------------------------------------------------------------------------------------------------------------------------------------------------------------------------------------------------------------------------------------------------------------------------------------------------------------------------
>DroMoj_MEF2_XM_002004726_XP_002004762_Drosophila_mojavensis
ATGGGTCGCAAAAAAATTCAGATTTCACGCATCACCGATGAACGCAATCGACAGGTGACCTTCAACAAACGCAAGTTTGGCGTTATGAAGAAGGCCTATGAGCTGTCCGTGCTGTGCGATTGCGAGATAGCGCTGATCATCTTCTCGTCCAGTAATAAGCTCTATCAATATGCCAGCACCGATATGGATCGTGTATTGCTCAAATATACCGAATACAATGAGCCACACGAATCGCTAACCAACAAGAATATCATTGAGAAGGAGAACAAAAACGGCGTCATGTCACCGGATTCACCCGAAGCGGAGGCCGACTATACGCTAACACCCCGCACCGAAGCCAAATACAATAAGATCGACGAGGATTTTCAGAATATGATGCAGCGCAGCCAAATGAACATTGGCGGTGTTACGGGCGGCGGCGGCGGCGGAGGAGGAGGCGGCGGCGGTGGCGGTGCACCAAATCGACCCATGCCAAACGCGAGCTACACGCTGCCAGTATCGGTGCCAGTGCCAGGCTCCTACGGTGAGAATCTGCTGCAGGCCAGCCCACAAATGTCCCACACAAACATCAGCCCACGTCCATCGAGTTCGGAGACGGATTCAGTCTATCCATCGGGTACCATGTTGGAGATGTCAAACGGTTATCCACATTCACATTCGCCGCTTGTGGGATCACCCAGTCCAGGTCCCAGTCCTGGCATAGCGCATCATTTGCCCATTAAACAGCAATCGCCGGGCAGCCAGAATGGCAGAGCTTCCAATTTGCGTGTCGTCATACCGCCCACCATAGCGCCGAATATGTCGGCGACAGCGGACGATGTTGCCTATGCAGATCAGCGCCAGAGCCACACGTCACTGAATACGCCGGTAGTGACGTTGCAGACACCGATGCCGCCGCTGGCGAGCTATACGTTTGGGGCGCAGGACTTTTCGCAATCGGGTGCGATGAGCGCGGACATAATGAGCCTGCCGCAGTGGCATCAGGGTCTCGTGCAGCACACTAGTCTATCGCATCTGGCTGTCTCGAATAGCACACCGCCGCCCGCCAGTTCGCCCGTCTCCATCAAGGTCAAAGCGGAACCGCAATCGCCGCCACGTGATCTCTCTGCCAGCGGCGGTGGTGGCGGTGGCGGCGGTGCCAGTGGCGGTGGTGGCCATCAGCACAACAGCAACGGCTCCACGGGCAGTGGCTCGAGCAGCAGCAGCACCAGCAGCAATGTCTCAACAGCGGGCGTCCTAACAGCCATCAATGCCATCACACAGTTGGGCGGTGCCGGGGTCTTAACGTCCGGCGGAGGCGGCGGTGGTGGTGGCGGCGGCACGAATGGCAGTGCGGAACAGGCCACCAATCTGAGCGTCCTAAGTCATTCGCAACAGCATCTGGTCATGCCCAATTCGCGGCCCTCCTCAACAGGTCACATAACACCGACACCAGGGCATGATAAGTATGAAGGATATCCGTACCGCGCGCTTATGGGACATAATCCTAGATGGAATTTTGCCGGTGCGCCCAATGGCGAGCAGGATGTGCGCCTACAAGCGGTTGCCCAGCAACAACAACAACAGCAACATCAACAACAGCAACAGTTGAGCGACTACGATGCGCCCAATCACAAAAGGCCAAGAATATCTGGCGGCTGGGGTACA------------------------------------------------------------------------------------------------------------------------------------------------------------------------------------------------------------------------------------------------------------------------------------------------------------------------------------------------------------------------------------------------------------------------------------------------------------------------------------------------------------------------------------------------------------------------------------------------------------------------------------------------------------------------------------------------------------------------------------------------
>DroPer_MEF2_XM_002018401_XP_002018437_Drosophila_persimilis
ATGGGTCGCAAAAAAATCCAGATATCACGCATCACCGATGAACGCAATCGGCAGGTGACCTTCAACAAGCGGAAGTTCGGCGTCATGAAGAAGGCCTACGAGCTGTCGGTGCTCTGCGACTGCGAGATAGCGCTGATCATCTTCTCGTCCAGCAACAAGCTCTACCAATACGCCAGCACGGACATGGACAGGGTGCTCCTCAAGTACACGGAATACAACGAGCCGCACGAGTCGCTGACCAACAAGAACATCATTGAGAAGGAGAACAAGAACGGCGTCATGTCCCCGGACTCGCCCGAGGCCGAGACAGACTACACGCTAACACCACGAACAGAGGCCAAGTACAACAAGATCGACGAGGAGTTCCAGAACATGATGCAGCGCAACCAGATGGCCATCGGAGTGACCGGGGCGCCGCGGCAGCTCCCGAACAGCAGCTACACGTTGCCCGTGTCGGTGCCAGTGCCGGGCTCCTACGGTGAGAACCTGCTGCAGGCCAGCCCACAAATGTCCCACACCAACATCAGCCCCCGTCCATCCAGCTCGGAGACGGATTCAGTATATCCATCGGGTTCCATGCTGGAGATGTCGAACGGCTATCCGCATTCCCATTCGCCGCTTGTGGGATCGCCCAGTCCAGGCCCCAGTCCTGGCATAGCCCATCACTTGCCCATCAAACAGCAGTCGCCGGGCAGCCAGAATGGACGGGCTGCCAACCTACGGGTGGTCATACCGCCCACCATAGCCACCATACCGCCCAACATGTCTGCGCCCGAGGATGTGGCCTATACAGATCAACGACAGAGCCAAACATCACTAAACACGCCCGTGGTGACGCTGCAGACTCCGATACCCGCCCTCACGAGCTACTCCTTCGGGGCGCAGGACTTCTCTTCCTCCGGCGTCATCGGCAGTGCGGATATCATGAGCCTGCCCACATGGCACCAGGGTCTGGTGCAGCACTCTAGTCTCTCGCACCTGGCAGTCTCGAATAGCACACCGCCGCCCGCCACCTCACCCGTCTCCATTAAGGTCAAGGCCGAGCCGCAGTCGCCGCCGCGTGATCTCTCCGCCAGCGGCCATCAGCAGAACAGCAACGGATCGACGGGCAGCGGCGGCTCCAGCAGCAGCACGAGCAGCAATGCCTCGGCCGGCGGCGGGGGAGCAGGCTCCTCTGCCGCCAATGCCGGCAATGTCATCACGCACTTGAACAACGCCAGTATCCTGGGAGGCGGTGGTCCCCCAGGAGGAGGCGGTGGCGGTAGCAACGGGAACGCGGAGCAGGCCACCAATCTGAGCGTCCTGGGCCACTCGCAGCAGCACCTGGTCATGCCCAACTCGAGGCCGTCGTCGACCGGTCACCTAACGCCCACACCAGGGCATGATAAGTATGAAGGATATCAGTACCGCCTGCTAATGGGCCACAATCCTAGATGGAATTCTGCCGGTGCGCCCAGCAGCGAGCAGGATGTGCGTCTGGCCGCCGTCGCAGTGCAGCAGCAGCAGCAGCACCAACAGCAACAGCAACAACAGCACCAGCAACACCAGCAACAACAGCAGCAGCTGGGGGACTACGATGCACCCAACCACAAACGTCCCAGAATATCGGGTGGATGGGGCGATAGCAGCAGCCACTACAAGCAGCAACACAACAGTAACGGAACCGGCGGCGGCGGCGGCGGAGGAAGCCACAAGAAGCAAGAGGTCCACCCCAACATCAGCGACATCGACGATCTGGCCATGATGCCGCCGCCGCCGCGTAAGGATGTGGCTACCGTCCGGAGTTCGTTCAGCATGGCTGGTTCTGGCTATGACTGCTATGGCCAACAGCAGCTGGCGGTGGCCTATGGAACGCAGCAACACCAA---------------------------------------------------------------------------------------------------------------------------------------------------------------------------------------------------------------------------------------------------------------------------------------------------------------------------------------------------------------------------------------------------------------------------------------------------------------------------------------------------------------------
>DroSec_MEF2_XM_002033131_XP_002033167_Drosophila_sechellia
ATGGGCCGCAAAAAAATTCAAATATCACGCATCACCGATGAACGCAATCGGCAGGTGACCTTCAACAAGCGCAAGTTCGGCGTGATGAAGAAGGCCTACGAGCTGTCCGTGCTCTGCGACTGCGAGATCGCCCTGATCATCTTCTCGTCGAGCAACAAGCTGTACCAGTACGCCAGCACCGACATGGATCGCGTCCTGCTCAAGTACACCGAGTACAACGAGCCCCACGAGTCCCTCACCAACAAGAACATCATCGAGAAGGAGAACAAGAACGGCGTGATGTCGCCGGACTCGCCCGAAGCCGAAACGGACTACACACTCACTCCGCGGACGGAGGCCAAGTACAACAAGATCGACGAGGAGTTCCAGAACATGATGCAGCGCAACCAGATGGCCATCGGTGGTGCTGGTGCCCCTCGCCAGCTTCCAAACAGCAGCTACACGCTGCCCGTTTCTGTTCCGGTGCCGGGATCCTACGGCGACAACCTGCTGCAGGCCAGTCCACAGATGTCCCACACCAACATCAGCCCCCGTCCATCGAGTTCGGAGACGGATTCAGTCTATCCATCGGGTTCCATGCTGGAGATGTCGAACGGCTATCCGCATTCACACTCGCCGCTTGTGGGATCACCGAGTCCTGGTCCCAGTCCTGGCATAGCCCACCACTTGTCCATTAAGCAGCAGTCGCCGGGCAGCCAAAACGGACGAGCTTCCAATCTAAGGGTCGTCATACCGCCCACAATTGCGCCCATACCGCCCAATATGTCAGCGCCGGATGACGGGGGATATGCAGATCAACGACAGAGCCAGACATCGCTTAACACGCCAGTGGTCACGCTGCAGACGCCGATTCCCGCCCTCACGAGCTATTCCTTCGGGGCGCAGGACTTCTCCTCATCCGGCGTAATGAATAGCGCGGATATCATGAGCCTCAACACCTGGCATCAGGGACTGGTGCCGCACTCTAGTCTCTCGCACCTGGCTGTCTCGAATAGCACGCCGCCGCCCGCCACCTCCCCCGTCTCCATAAAGGTCAAGGCTGAGCCGCAGTCGCCGCCGAGAGATCTTTCCGCCAGCGGCCATCAGCAGAACAGCAATGGTTCCACGGGCAGCGGCGGATCCAGCAGCAGCACCAGTAGCAACGCCAGCGGAGGAGCAGGAGGCGGTGGAGCCGTCAGTGCAGCCAATGTCATCACGCACTTGAACAACGTCAGTGTCCTGGCGGGAGGTCCTTCGGGGCAGGGAGGAGGAGGCGGAGGCGGCGGCAGCAACGGGAATGTCGAGCAGGCCACCAATCTTAGCGTACTGAGCCACGCGCAGCAACATCACCTGGTCATGTCCAACTCGCGGCCCTCGTCCACGGGCCACATCACACCCACTCCAGGGCATGATAAGTATGAAGGATATCCGTACCGCGCTCTAATGGGACATAATCCTAGATGGAATTTTGCCGGTGCGCCGAGCAGCGACCAGGATGTGCGTCTGGCAGCCGTCGCCGTGCAGCAGCAACAGCAGCAGCAACATCAGCAGCAGCAACTAGGCGACTACGATGCCCCCAACCACAAACGGCCGAGAATATCGGGCGGATGGGGCACA---------------------------------------------------------------------------------------------------------------------------------------------------------------------------------------------------------------------------------------------------------------------------------------------------------------------------------------------------------------------------------------------------------------------------------------------------------------------------------------------------------------------------------------------------------------------------------------------------------------------------------------------------------------------------------------------------------------------------------------------------------------------------------------------------
>DroVir_MEF2_XM_002051010_XP_002051046_Drosophila_virilis
ATGGGTCGCAAAAAAATTCAGATATCACGCATCACCGATGAACGCAATCGACAGGTGACCTTCAACAAGCGCAAGTTCGGCGTCATGAAGAAGGCCTACGAGCTGTCCGTGCTGTGCGACTGCGAAATAGCGCTGATCATCTTCTCGTCCAGCAACAAGCTCTATCAGTATGCCAGCACCGATATGGATCGTGTGCTTCTCAAATACACCGAATACAATGAGCCACACGAATCGCTGACCAACAAGAATATCATTGAGAAGGAGAACAAAAACGGCGTCATGTCACCGGATTCACCCGAAGCGGAGGCCGACTATACGCTCACCCCGCGCACCGAAGCCAAATACAATAAGATCGACGAGGAATTTCAGAATATGATGCAGCGCAACCAAATGGCTCTTAGCGGTGTTACGGGGGGCGGTGGTGGCGGCGGCGGCGGAGGCGGAGGTGGCGGCGGCGGTGGAGGTGCACCGAATCGAGCCATGCCAAATACAAGCTATACAATGCCAGTATCGGTGCCAGTGCCGGGCTCCTACGGTGAGAATCTGCTGCAGGCCAGCCCACAAATGTCCCACACAAACATCAGCCCACGTCCATCGAGTTCGGAGACGGATTCAGTCTATCCATCGGGTACCATGTTGGAGATGTCAAACGGTTATCCACATTCACATTCGCCGCTTGTGGGATCACCCAGTCCAGGTCCCAGTCCTGGCATAGCGCATCATTTGCCCATTAAGCAACAATCGCCGGGCAGCCAGAATGGAAGAGCTTCCAATTTGCGTGTCGTCATACCGTCCACCATAGCGCCGAATATGTCGGCGACAGCGGACGATGTCGCCTATGCAGATCAGCGCCAGAGCCAGACGTCGCTGAATACGCCGGTGGTAACGCTGCAGACACCGATGCCGCCGCTGGCGAGCTACTCGTTTGGGGCGCAGGACTTTTCGCAATCGGGTGCGATGAGCGCGGACATAATGGGCCTGCCGCAGTGGCATCAGGGTCTCGTGCAGCACACTAGTCTATCCCATCTGGCTGTCTCGAATAGCACACCGCCGCCCGCCACCTCACCCGGCTCCGTCAAGGTCAAATCGGAGCCGCAATCGCCGCCACGTGATCTCTCTGCCAGCGGCAACGGCGGCAACGGCGGCAGCGGCGGTGGCGGTGGTGGCGGCGGCGGCCATCAGCATAACAGCAACGGCTCCACGGGCAGCGGCTCCAGCAGCAGCAGCAACAGCAGCAATGTCTCAACAACGGGCGGCGTCCTTACCGCCATCAATGCTATTACACAGCTGGGCGGCGCCGGTGTCGGCGGCGGGGGTGGTGGGAGCAACGGCAGCGCCGATCAGGCCACCAATCTGAGCGTTCTAAGTCATTCGCAACAGCATCTGGTCATGTCCAATTCGCGGCCCTCGTCCACCGGCCACATAACACCGACTCCAGGGCATGATAAGTATGAAGGATATCAGTACCGCGCGCTTATGGGACATAATCCTAGATGGAATTTTGCCGGTGCGCCCAGCAGCGAGCAGGATGTGCGCTTAGCAGCAGTTGCTGTGCAGCAGCAGCAGCAGCAACAGCAACAACAACAACAACAACAGCAGCAACAACAACAGCAGCAGCAGCAACAACAGCAGCAACATCAGCAACAACAGCAACAATTAAGCGACTACGATGCGCCCAATCACAAAAGGCCAAGAATATCTGGCGGCTGGGGCACA---------------------------------------------------------------------------------------------------------------------------------------------------------------------------------------------------------------------------------------------------------------------------------------------------------------------------------------------------------------------------------------------------------------------------------------------------------------------------------------------------------------------------------------------------------------------------------------------------------------------------------------------------------------------------
>DroWil_MEF2_XM_002063704_XP_002063740_Drosophila_willistoni
ATGGGTCGCAAAAAAATTCAAATATCACGCATCACCGACGAACGCAATCGACAGGTGACCTTCAACAAACGCAAGTTTGGCGTCATGAAGAAGGCCTATGAACTGTCGGTGCTATGTGATTGTGAGATTGCTTTAATCATATTCTCATCGAGCAATAAGCTCTATCAATATGCCAGCACCGATATGGATCGAGTCCTGCTCAAATATACGGAATACAATGAGCCGCACGAGTCGCTGACCAATAAGAATATTATTGAGAAGGAGAACAAAAACGGAGTCATGTCACCGGATTCGCCTGAAGCTGAGGCCGATTATACATTAACGCCACGCACAGAAGCCAAATATAATAAAATCGATGAGGAATTTCAGAATATGATGCAGCGCAATCAAATGGCCATCGGCGGTGTGGTTGGAGCTGGCGGCGGTGGTGGTGGCGGTGGTGCCGGCAATGGTGGTCCAGGTGCACCCAGACAATTGCCCAATACTAGTTATACGCTACCGGTATCCGTACCGGTACCGGGCTCCTACGGTGAGAATATGCTGCAGGCCAGCCCACAAATGTCCCACACAAACATCAGCCCACGTCCATCGAGTTCAGAGACGGATTCAGTTTATCCATCGGGTTCCATGTTGGAGATGTCAAACGGTTATCCACATTCACATTCGCCGCTTGTGGGATCACCGAGTCCAGGTCCCAGTCCTGGCATAGCTCATCATATGCCTATTAAACAACAATCGCCGGGCAGCCAAAATGGACGAGCTTCCAATTTGCGTGTCGTTATACCGCCGTCTATAGGTCCCAATATGTCCACAGCTGATGATGTGGCCTATGGAGATCACCGCCAGAGTCAGACCTCATTAAATACGCCAGTGGTAACGCTACAGACGCCCATACCTGCCCTCACCAGTTATACCTTTGGGGCACAGGATTTTTCCTCATCGGGAGCCATGAGTAGTGCGGATATTATGAGTTTACCGCAATGGCATCCGGGTCTGACGCAGCACACTAGTCTATCGCACTTGGCTGTCTCGAATAGCACACCGCCGCCTGCCACATCACCCGTCTCTATCAAGGTCAAAGCCGAGCCACAATCACCGCCACGTGATCTCTCCGCCAGCGGGCATCAGCATAGTAATGGCTCAACGGGTAGCGGTGGTTCCAGCAGCAGCACAAGCAGTAGCAATGCCTCGGCCAGTGGCTTAGTTGTTGGTATACCCACAGTTACGAGTGCTTCCAGTGTGTCAGTGGCCGCCAATGTTATATCGCACTTGAATCAGGCCAGTGTCCTGGCGGGTGCATCAGGGGGTGGTGGTGGCGGCGGCGGCGGCCCAGCAGGCGGTATTGTTGTTGGTAGCAATGGCAATGCCAATGAACAGGCCACCAATCTGAGCGTTCTAAGTCATTCGCAACAGCATCTGGTCATGCCCAATTCAAGGCCTTCATCAACTGGTCATATTACACCCACACCAGGGCATGATAAGTATGAAGGATATCCGTACCGCGCTCTAATGGGACATAATCATAATCCTAGATGGAACTTTGCCGGTACGCCTACCAGTGAACAGGATGTGCGTCTGCAACAACAACAACAGCAGCAGCAGCAGCAACAACAACAACAACAGCAGCAGCAGCAACATCAACAACAGCAGCAACATCAACAGCAACAACAATTAAACGACTATGATGCACCACATCAGAAACGGCCCAGAATATCGGGCGGATGGGCCATGATGCCGCCGCCACCACGTAAAGATGTTACGCGAAGCATTTCGAGCAGTTCATTTCATATGACTGGCTATGATTGCTATGGCCAGCAGCAACAGCAGCAGCAGCAGCAACAGCAACATCTGGCTGTGTCCTATGGACCGCAGCAACATCAG------------------------------------------------------------------------------------------------------------------------------------------------------------------------------------------------------------------------------------------------------------------------------------------------------------------------------------------------------------------------------------------------------------------------------------------------------------------------------------------------------
>DroYak_MEF2_XM_002089831_XP_002089867_Drosophila_yakuba
ATGGGCCGCAAAAAAATTCAAATATCACGCATCACCGATGAACGCAATCGGCAGGTGACCTTCAACAAGCGCAAGTTCGGCGTGATGAAGAAGGCCTACGAGCTGTCCGTGCTCTGCGACTGCGAGATCGCCCTGATCATCTTCTCGTCGAGCAACAAGCTGTACCAGTACGCCAGCACCGACATGGATCGCGTCCTGCTCAAGTACACCGAGTACAACGAGCCCCACGAGTCCCTCACCAACAAGAACATCATCGAGAAGGAGAACAAGAACGGCGTGATGTCGCCGGACTCGCCCGAAGCCGAAACGGACTACACACTCACTCCGCGAACGGAGGCCAAGTACAACAAGATCGACGAGGAGTTCCAGAACATGATGCAGCGCAACCAGATGGCCATCGGCGGAGCGGGCGGCCCTCGCCAGCTTCCAAACAGCAGCTACACGCTGCCCGTTTCCGTTCCGGTGCCAGGATCCTACGGCGACAACCTACTGCAGGCCAGTCCACAGATGTCCCACACCAACATCAGCCCCCGTCCATCGAGTTCGGAGACGGATTCAGTCTATCCATCGGGTTCCATGCTGGAGATGTCGAACGGCTATCCGCATTCACACTCGCCGCTTGTGGGATCACCGAGTCCGGGTCCCAGTCCCGGCATAGCCCACCACTTGTCCATTAAGCAGCAGTCGCCGGGCAGCCAGAACGGACGAGCTTCCAATCTGAGGGTTGTCATACCGCCCACCATTGCCCCCATACCGCCCAATATGTCAGCGCCGGATGACGGGGGATATGCAGACCAACGACAGAGTCAGACATCGCTAAACACGCCAGTGGTCACGCTGCAGACGCCGATTCCCGCCCTCACGAGCTATTCCTTCGGGGCGCAGGACTTCTCCTCCTCGGGCGTAATGAACAGCGCGGATATCATGAGCCTCAACACCTGGCATCAGGGCCTGGTGCCGCACTCTAGTCTCTCGCACCTGGCTGTCTCGAATAGCACGCCGCCGCCCGCCACCTCCCCCGTCTCCATAAAGGTCAAGGCTGAGCCGCAGTCGCCGCCGAGAGATCTTTCCGCCAGCGGCCATCAGCAGAACAGCAATGGTTCCACGGGCAGCGGCGGATCCAGCAGCAGCACCAGCAGCAATGCCAGCGGAGGCGGAGGAGCAGGCGGTGGTGGAGCCGTCAGCGCAGCCAATGTCATTACGCACTTGAACAACGTCAGTGTCCTGGCGGGAGGTCCTTCGGGGCAGGGAGGAGGAGGCGGGGGCGGCGGCAGCAACGGGAATGTCGAGCAGGCCACCAATCTTAGCGTCCTGAGCCACGCGCAGCAGCACCACCTGGTCATGCCCAACTCGCGACCCTCATCCACGGGCCACATCACACCCACTCCAGGGCATGATAAGTATGAAGGATATCCGTACCGCGCGCTAATGGGACATAATCCTAGATGGAATTTTGCCGGTGCGCCGAGCAGCGACCAGGATGTGCGTCTGGCAGCCGTCGCCGTGCAGCAGCAGCAACAGCAGCAGCATCAGCAGCAACAACTAGGCGACTACGATGCCCCCAACCACAAACGGCCGAGAATATCGGGCGGATGGGGCACA---------------------------------------------------------------------------------------------------------------------------------------------------------------------------------------------------------------------------------------------------------------------------------------------------------------------------------------------------------------------------------------------------------------------------------------------------------------------------------------------------------------------------------------------------------------------------------------------------------------------------------------------------------------------------------------------------------------------------------------------------------------------------------------------
>DroPse_MEF2_XM_001361196_XP_001361233_Drosophila_pseudoobscura_pseudoobscura
ATGGGTCGCAAAAAAATCCAGATATCACGCATCACCGATGAACGCAATCGGCAGGTGACCTTCAACAAGCGGAAGTTCGGCGTCATGAAGAAGGCCTACGAGCTCTCGGTGCTCTGCGACTGCGAGATAGCGCTGATCATCTTCTCGTCCAGCAACAAGCTCTACCAATACGCCAGCACGGACATGGACAGGGTGCTCCTCAAGTACACGGAATACAACGAGCCGCACGAGTCGCTGACCAACAAGAACATCATTGAGAAGGAGAACAAGAACGGCGTCATGTCCCCGGACTCGCCCGAGGCCGAGACAGACTACACGCTAACACCACGAACAGAGGCCAAGTACAACAAGATCGACGAGGAGTTCCAGAACATGATGCAGCGCAACCAGATGGCCATCGGAGTGACCGGGGCGCCGCGGCAGCTCCCGAACAGCAGCTACACGTTGCCCGTGTCGGTGCCAGTGCCGGGCTCCTACGGTGAGAACCTGCTGCAGGCCAGCCCACAAATGTCCCACACCAACATCAGCCCCCGTCCATCCAGCTCGGAGACGGATTCAGTATATCCATCGGGTTCGATGCTGGAGATGTCGAACGGCTATCCGCATTCCCATTCGCCGCTTGTGGGATCGCCCAGTCCAGGCCCCAGTCCTGGCATAGCCCATCACTTGCCCATCAAACAGCAGTCGCCGGGCAGCCAGAACGGACGGGCTGCCAACCTACGGGTGGTCATACCGCCCACCATAGCCACCATACCGCCCAACATGTCTGCGCCCGAGGATGTGGCCTATACAGATCAACGACAGAGCCAAACATCACTAAACACGCCCGTGGTGACGCTGCAGACTCCGATACCCGCCCTCACGAGCTACTCCTTCGGGGCGCAGGACTTCTCTTCCTCCGGCGTTATCGGCAGTGCGGATATCATGAGCCTGCCCACATGGCACCAGGGTCTGGTGCAGCACTCTAGTCTCTCGCACTTGGCAGTCTCGAATAGCACACCGCCGCCCGCCACCTCACCCGTCTCCATTAAGGTCAAGGCCGAGCCGCAGTCGCCGCCGCGTGATCTCTCCGCCAGCGGCCATCAGCAGAACAGCAACGGATCGACGGGCAGCGGCGGCTCCAGCAGCAGCACGAGCAGCAACGCCTCGGCCGGCGGCGGGGGAGCAGGCTCCTCTGCCGCCAATGCCGGCAATGTCATCACGCACTTGAACAACGCCAGTATCCTGGGAGGCGGTGGTCCCCCAGGAGGAGGCGGTGGCGGTAGCAACGGGAACGCGGAGCAGGCCACCAATCTGAGCGTCCTGGGCCACTCGCAGCAGCACCTGGTCATGCCCAACTCGAGGCCGTCGTCGACCGGTCACCTAACGCCCACACCAGGGCATGATAAGTATGAAGGATATCAGTACCGCCTGCTAATGGGCCACAATCCTAGATGGAATTCTGCCGGTGCGCCCAGCAGCGAGCAGGATGTGCGTCTGGCCGCCGTCGCAGTGCAGCAGCAGCAGCAGCACCAACAGCAACAGCAACAGCAACAACAGCACCAGCAACACCAGCAACAACAGCAGCAGCTGGGGGACTACGATGCACCCAACCACAAACGTCCCAGAATATCGGGTGGATGGGGTACA------------------------------------------------------------------------------------------------------------------------------------------------------------------------------------------------------------------------------------------------------------------------------------------------------------------------------------------------------------------------------------------------------------------------------------------------------------------------------------------------------------------------------------------------------------------------------------------------------------------------------------------------------------------------------------------------------------------------------------------------------------------
>TaeG_MEF2A_XM_002199855_XP_002199891_Taeniopygia_guttata
ATGGGGAGAAAGAAAATACAGATCACGAGAATAATGGATGAACGGAATAGGCAGGTCACCTTTACAAAGAGGAAGTTCGGATTAATGAAGAAGGCCTATGAGTTGAGTGTGCTCTGTGACTGTGAAATAGCACTCATCATTTTTAACAGCTCTAACAAACTCTTTCAGTATGCCAGCACTGACATGGACAAAGTTCTACTAAAATACACAGAATACAACGAGCCCCATGAAAGCAGAACCAACTCAGATATCGTTGAGGCTCTGAACAAGAAGGAACACAGAGGGTGCGACAGCCCGGACCCTGACACTTCATATGTGCTCACGCCACATACAGAAGAAAAATATAAAAAAATTAATGAAGAGTTTGATAATATGATGCGGAATCATAAAATCGCACCTGGCCTGCCTGCCCAGAACTTCTCCATGTCGGTGACGGTTCCAGTGTCCAACCCCAACACTTTAACCTACAGCAACCCCGGGAGCTCCCTGGTGTCCCCGTCGCTGGCCGCCAGCTCCTCGCTCACGGACACCACCATGCTGTCCCCGCCCCAGAGCAGCCTGCACCGCAACGTGTCCCCCGGGGCGCCGCAGAGACCGCCCAGCGCCGGCAGCTCAGGTGGAATGCTGGGGACAGCTGATCTCTCAGTGCCAAATGGAGCTGGTACCAGTCCAGTGGGAAATGGGTTTGTGAATTCCCGAGCTTCACCAAGTCTACTTGGTACCAGTGGTGGTGGGAACGGCCTAGGCAAAGTCATGCCTACAAAGTCCCCACCTCCACCAGGAGGAGGAAACCTTGGCATGAACAACCGCAAACCCGACCTCCGTGTCGTCATCCCACCCTCCAGCAAGGGCATGATGCCACCACTGAACCCCCAAAGGATAAGCAGCTCTCAGTCCACGCAGCCCTTGGCCACCCCGGTGGTGTCGGTGACGACTCCGAGCCTGCCCCCGCAGGGACTCGTGTACTCGGCCATGCCCACTGCCTACAACACTGATTACTCCTTGACTAGCGCAGACCTGTCTGCCCTGCAGGGATTTAACTCCCCAGGAATGCTGTCCCTGGGGCAGGTGTCTGCCTGGCAGCAGCACCACCTCGGTCCCGCGGCCCTCAGCTCTCTTGTCACTGGCAGCCAGCTATCTCAGGGTTCAAACCTCTCCATTAACACCAACCAAAACATCAACATCAAATCCGAACCGATCTCCCCTCCCCGGGACCGCGTCACCCCCTCGGGGTTCCCGCCGCAGCAGCCGCAGCAGCCGCAGCCGCCGCCGCCGCCGTCGCGCCAGGAGCTGGGCCGCTCCCCGGTCGACAGCCTGAGCAGCTCCAGCAGCTCCTACGACGGCAGCGACCGCGAGGACCCGCGCAGCGACTTCCACTCGCCCGTGGTGCTGGGGCGGCCGCCCAACGCGGAGGATCGGGAGAGCCCCTCGGTAAAACGGATGAGGATGGACACGTGGGTGACA---------------------------------------------------------------------------------------------------------------------------------------------------------------------------------------------------------------------------------------------------------------------------------------------------------------------------------------------------------------------------------------------------------------------------------------------------------------------------------------------------------------------------------------------------------------------------------------------------------------------------------------------------------------------------------------------------------------------------------------------------------------------------------------------------------------------------------------------------------------------------------------------------------------------------------------
>TaeG_MEF2D_XM_002187350_XP_002187386_Taeniopygia_guttata
ATGGGGAGAAAAAAGATCCAGATCCAGCGGATCACGGACGAGCGCAACCGGCAGGTGACCTTCACCAAGCGCAAGTTTGGCTTGATGAAGAAAGCCTATGAGCTGAGCGTCCTGTGCGACTGCGAGATCGCCCTCATCATCTTCAACCACTCCAACAAGCTGTTCCAGTACGCCAGCACCGACATGGACAAGGTGCTGCTCAAGTACACCGAGTACAACGAGCCCCACGAGAGCCGGACCAACGCAGACATCATCGAGACGTTAAGAAAGAAAGGTTTTAACGGCTGTGACAGCCCAGAGCCCGACGGCGACGACTCCATAGACCAGAGCCCCTTGATGGAGGATAAATACCGCAAAGGCAGCGAGGATCTGGATATCCTGTTCAAGCGATACGGTTCCACAGTGCCCGCTCCGAACTTCGCCATGCCCGTGACGGTGCCGGTGACCAACCAGAACACGCTGCAGTTCAGCAACCCGGGCAGCTCGCTGGTGACCCAGTCCCTGGTGACCTCCTCGCTGACAGACCCCCGGCTCCTGTCGCCGCAGCAGCCGGCCCTGCAGAGGAACACGGTGTCCCCAGGGCTGCCACAGCGGCCAGCCAGTGCAGGGGCGATGCTTGGGGGAGACCTGAACAACACGAACGGAGCCTGCCCCAGCCCCGTGGGAAATGGCTACGTCAGCGCCCGAGCCTCCCCGGGTCTCCTTCCCGTGTCCAACGGCAGCAGCCTGGGCAAGATCATCCCGGCCAAGTCGCCGCCGCCGCCCGCACACGGCGCGCAGCTGGCCGCCAACAGCCGCAAGCCGGACCTGCGCGTCATCACCTCGCAGAGCGGCAAGGGGCTGATGCACCACCTGGTGAGTGCCCACAGCTCTCAAAACACACAGCGGCTGGGTGTCTCTCAAGCAACTCACTCTCTGACCACACCAGTTGTTTCCGTGGCTACTCCGAGTTTGCTGACACAGGGGCTGCCCTTCTCAGCCATGCCCACAGCGTACAACACAGTTCACACTTCTGCCTGGAAGCTGAGAGCCTGGAAGACGCAGGAGGCAGGAGACAGAGGCTGGGTTACTCAGATCTGCCCGGGGCGGATCTGCAGCTGCGGGACTCCAGCACCCCTGGGTGCCACGGGCAAACAAGGGAGTCACTTGTCCCACACCACCACTTTGACTGTCAACACCAACCCCAACATCAGCATCAAGTCCGAGCCCGTCTCGCCCAACCGGGAGAGGAACACTGCCACCCCGCTCAGCACCTTCCCCCACCAGCCCCGCCACGAGCCCACCGGCCGCTCGCCCGTCGACAGCCTCAGCAGCAACACCAGCTCCTACGAGGGCAGCAGCGAGCGGGACGACCCCGCCCGCCCCGATTTCGGCTCCTCTCTGGGCCTCCTGCGACCCACCAGCGAGCCCGAGGGGGAGAGCCCCTCTGTAAAGCGCATGCGCTTGGATACCTGGGTCACA------------------------------------------------------------------------------------------------------------------------------------------------------------------------------------------------------------------------------------------------------------------------------------------------------------------------------------------------------------------------------------------------------------------------------------------------------------------------------------------------------------------------------------------------------------------------------------------------------------------------------------------------------------------------------------------------------------------------------------------------------------------------------------------------------------------------------------------------------------------------------------------------------------------------------------------
>TaeG_MEF2C_XM_002187688_XP_002187724_Taeniopygia_guttata
ATGGGGAGAAAAAAGATTCAGATTACAAGGATTATGGATGAACGTAACAGACAGGTGACTTTTACGAAGAGGAAATTTGGGTTAATGAAGAAGGCTTATGAGCTTAGTGTTCTGTGTGACTGTGAGATTGCTCTAATCATCTTCAACAGCACCAACAAACTGTTCCAGTATGCCAGCACGGATATGGACAAAGTGTTGCTGAAATACACGGAGTATAATGAGCCACATGAGAGTCGAACAAATTCAGATATTGTTGAGACATTGAGAAAGAAAGGACTTAATGGCTGTGACAGTCCAGACCCTGATGCAGATGATTCAGTAGGTCACAGCCCTGAGTCTGAGGACAAGTACAGAAAACTTAATGAAGATATTGATCTAATGATCAGCAGGCAAAGATTATGTGCTGTTCCACCACCAAACTTTGAGATGCCAGTTTCTATCCCAGTGTCCAACCACAACAGTCTGGTATACAGTAACCCAGTCAGCTCTCTGGGAAACCCCAACCTTTTACCACTGGCTCATCCTTCTTTGCAAAGGAATAGCATGTCTCCTGGTGTGACACATCGGCCTCCAAGTGCAGGTAACACAGGTGGCCTGATGGGTGGGGACCTCACAACCGGTGCAGGCACCAGTGCAGGAAATGGATATGGAAACCCCCGCAACTCACCAGGTCTGCTGGTCTCACCTGGCAACTTAAACAAGAATATGCAAGCAAAATCTCCACCTCCAATGAATTTGGGAATGAACAACCGTAAACCAGACCTCCGCGTGCTTATTCCACCTGGCAGCAAGAGTACCATGCCATCAGTGTCTGAGGATGTTGATCTGCTTCTGAATCAAAGGATAAATAACTCCCAGTCTGCTCAGTCATTGGCTACTCCAGTGGTTTCCGTAGCAACTCCTACTCTACCAGGGCAAGGGATGGGAGGATACCCATCAGCCATCTCAACAACATATGGTACTGAATATTCTCTGAGTAGCGCAGATATATCATCTCTCTCTGGTTTTAATACAGCCAGTGCTCTTCATCTTGGTTCTGTGACTGGTTGGCAACAGCAACACCTGCATAACATGCCACCATCTGCCCTCAGTCAATTGGGAGCTTGCACTAGCACTCATTTATCTCAGAGTACAAATCTCTCCCTGCCTTCTACTCAAAGCCTCAACATCAAGTCAGAACCTGTTTCTCCTCCTAGAGACCGTACCACCACACCATCGAGATACCAACAGCACACGCGCCATGAGGCGGGGAGATCTCCTGTTGACAGTCTGAGCAGCTGTAGCAGTTCCTACGATGGAAGTGACCGAGAAGATCACCGGAATGAATTCCACTCCCCCATTGGACTCACCAGACCTTCGCCGGACGAAAGGGAAAGCCCCTCTGTCAAGCGCATGCGGCTCTCTGAAGGATGGGCAACA------------------------------------------------------------------------------------------------------------------------------------------------------------------------------------------------------------------------------------------------------------------------------------------------------------------------------------------------------------------------------------------------------------------------------------------------------------------------------------------------------------------------------------------------------------------------------------------------------------------------------------------------------------------------------------------------------------------------------------------------------------------------------------------------------------------------------------------------------------------------------------------------------------------------------------------------------------------------------------
>OviA_MEF2C_NM_001159277_NP_001152749_Ovis_aries
ATGGGGAGAAAAAAGATTCAGATTACGAGGATTATGGATGAACGTAACAGACAGGTGACGTTTACGAAGAGGAAATTTGGGTTGATGAAGAAGGCATACGAGCTGAGCGTGCTGTGTGACTGTGAGATCGCACTAATCATTTTCAACAGCACCAACAAGCTGTTCCAGTACGCCAGCACGGACATGGACAAGGTGCTGCTCAAGTACACGGAGTACAACGAGCCGCACGAGAGCCGGACGAACTCGGACATCGTGGAGACGTTGAGAAAGAAGGGCCTTAATGGCTGTGACAGCCCAGATCCTGATGCAGACGATTCAGTAGGTCACAGCCCTGAGTCTGAGGACAAGTACAGGAAAATTAACGAAGATATTGATCTAATGATCAGCAGGCAAAGATTGTGTGCTGTTCCACCTCCCAACTTTGAGATGCCAGTCTCCATCCCAGTGTCCAGCCACAACAGTTTGGTATACAGCAACCCCGTCAGCTCACTGGGAAACCCCAACCTTTTGCCGCTGGCCCACCCTTCTCTGCAGAGGAATAGTATGTCTCCTGGTGTAACACATCGACCTCCAAGTGCAGGTAACACAGGTGGTCTGATGGGTGGAGACCTCGCGTCCGGTGCAGGCACCAGTGCAGGGAACGGGTATGGCAATCCCCGAAACTCACCAGGTCTGCTGGTCTCACCTGGTAACTTGAACAAGAATATGCAAGCGAAATCTCCTCCCCCCATGAATTTAGGGATGAATAACCGTAAACCAGACCTCCGAGTTCTTATTCCACCAGGCAGCAAGAATACGATGCCATCAGTGAATCAAAGGATAAATAACTCCCAGTCTGCTCAGTCATTGGCTACCCCAGTGGTTTCCGTAGCAACTCCTACTTTACCAGGACAAGGGATGGGAGGATATCCATCAGCCATTTCAACAACATATGGTACCGAGTACTCTCTGAGTAGTGCAGACCTGTCGTCTCTCTCTGGCTTTAACACCGCCAGCGCTCTTCATCTTGGGTCAGTAACTGGCTGGCAACAACAGCACCTACACAACATGCCACCGTCCGCCCTCAGCCAGCTGGGAGACCGTACCACCACCCCTTCGAGATACCCACAACACACGCGCCACGAGGCGGGGAGATCTCCTGTTGACAGCTTGAGCAGCTGTAGCAGTTCCTACGACGGCAGCGACCGAGAGGATCACCGGAACGAATTCCACTCCCCCATTGGACTCACCAGACCTTCGCCGGACGAAAGGGAAAGTCCCTCAGTCAAGCGCATGCGACTCTCTGAAGGATGGGCAACA------------------------------------------------------------------------------------------------------------------------------------------------------------------------------------------------------------------------------------------------------------------------------------------------------------------------------------------------------------------------------------------------------------------------------------------------------------------------------------------------------------------------------------------------------------------------------------------------------------------------------------------------------------------------------------------------------------------------------------------------------------------------------------------------------------------------------------------------------------------------------------------------------------------------------------------------------------------------------------------------------------------------------------------------------------------------------------------------------------
>SchM_MEF2a_XM_002572770_XP_002572816_Schistosoma_mansoni
ATGGGTCGCAAAAAAATACTCATCAAGAAGATTACAGACGAACGAAATCGTCAGGTTACATTCACGAAACGTAAATTGGGTTTGATGAAAAAAGCATACGAGTTGAGTATATTGTGTGATTGTGAAATAGCTTTAATTGTATTTACGAGTTCACAAAAGTTGTTTCAATATGCTAGTTCAGATATGGACAAAATTTTATTACGATATACTGAATTCAATGAACCACATGAATCAAAAACCAATAGAGATATAGCAGAATTGATCAACCGTAAAGAAGGCAAATTCTCTTACTTATCGGATGGTGATGCAGTCAGTAATAATAATGATCCGTTTTTTTCAAATACAACTGATCAGTTAAGTGAAGCTGATGTTTCTATACGAACAGGAACTAAAACACCGATTACTTCATCTGTTTCAATGGCACTGGAATTTCCTGGATCAATATCAGACATACCAAAACATATTCCTGGTATAACACATTCTGTTACACCTGAGAGTATAACTGACCAACATATGAACGCTACATACGCGCCAAGTTCATCAATGCATTTCACTACATCTGCTGAACGAGAAAAGAAAGCTGAGAATTTGATGTATCACGAACAAGATACTACTAGTGGAGTAGTAATAGGTGAATCTCGTGTTAACGAGTTATGTCGAGAGATTATATTAGATGATGAAACAAATCAACCTTTCAATTCAGATCTACGTTCTAGTTCTAGAAATCATATCCCTCAAATACATTTCGGATCTCAAGAGTTTTCAACTCATAATCGGGGATCGTCTTTAATAGATCCTAATATGAAATCTATTGTATCAAGTGATCATTTGAGTTCATTTCGTCCGGAAAATATTCAAAATTTTCGAAGTGAAGTTCAAGATTGTTTTAATAATAATCTTTTGTCGGCACTATCAATTGGTAATCAAAATACAGATAATTTCGGTAATCGCCCAGCTACCAGTGCACATTTAAGTCCTGGTTCTTTTTCAGAACCATCAAGTTATGCAACACAGCGTTCTTCACTTACTTCATCGAGACGTATTAAAAGGCCTGTTTTTGAACCTTATGATGAGTATTTTTATCCCAAAACTTCTCCAAACATAGAATCGAGATCGCGTTCCCCTATTCTACCTTTGAAACAAACAACTGTTTCACCTCCTACTAGCTATTGTGATTCAAATCGTGTAACACATCTGCCACTCAGCAAGCATTTAAATATAACATCATGGGAAGGCAATCAAACACCCGCAATAGCAGATTCAAGCAGACCTAATCAGTCAGAACTATATAACAATTCCTTTAATTTATCCTCAACATCACCATCCAATAGACAGTTATTATCCGGTTCATATGATCGTAATCTTTCTTCATGTTCTAATCTCAAGTGTAAAGATGACCCGTACGTTACTCTTATAAGGGATACACAAAATTCATCTCATAATTTACAAACCTCATCCAGTACTCCGTCTATGCAGGAGAGATTTAGCCATTTCCCTGTTATTCATGAATCTATAGCCTCATTAAATTCGTGTAAGATACAACAGCAACCACCACAACAACTTCAGAATCCCCCAAATATTCTGGATGATGAAATCGGTGTTGGTAGTATACCGTCAAACCAAAGATCATTTAAACCAGATCAGTTTATTGAGTCTGTACCTAGTCCGGAATTATTACTATTCCTTTCATCCAATAATAATAATAGTAATAATTTGAAAACAAATACAGCAACAGCGCCTATGACAACAACAGTTTCAGATTTAGCCCATCCTTCTTATGATTTACAGTCATATTCTTCGTCAAAGATGTGTGTACGCACAAATAAGTCAAAAATGCATTTCCCAGATTCTTTTGGACAACTTCCTTTTAGTCAACCCAACAATCCTTGTCTGGAGCTTTTATCATTTGATAAACCAGATGAACCACCTGCAAACTCTCCGGTTGAATTTTTGTCTAACCCTCTTAAACGTGTGCGCCACCTT------------------------------------------------------------------------------------------------------------------------------------------------------------------------------------------------------------------------------------------------------------------------------------------------------------------------------------------------------------------------------------------------
>BraF_MEF2_XM_002609902_XP_002609948_Branchiostoma_floridae
ATGGGGCGCAAGAAAATCCAGATTGCTCGGATTGATGATGAACGCAACCGTCAGGTGACATTCACAAAGAGGAAATTTGGTCTGATGAAGAAGGCTTATGAGCTGAGCGTGCTGTGTGACTGTGAGATCGCCTTGATAATCTTCAACAGCGCCAACAAGCTGTTCCAGTATGCCAGCACAGACATGGACAAGGTCCTGCTCAAGTACACAGAGTACAATGAGCCGCATGAGAGCAGGACCAACAGTGATATTGTGGAGGCCTTGAATAAGAAGGAACACAAGGGGGGTGAGAGCCCAGATGACCAGGATGTGGAGCCGGGATACAACTTGCTGACTCCTCGCACGGAAGCCAAGTACCAGAAAATCAATGAGGAATTTGATCGCATGATGCAGATGAATATGAGGGTGACAAATATGCCCCCACAGATGCCTGTAGCAGTACCAGTCACACAACAGCAGCAAAACAACATCCTTGGGTACGGCGCTGGCCTCCTGCAACCGCCCCAACAAATTCCCGCTCGCAATGTGAGCCCCGGGGTCCAGCCCCAGCGCCCACCCAGCAATGGAGTGCCTGGTGCCATGCTGGGGGCAGACCTTACGGGTACCAGTGCTGGCGCGGGTACTGCAGGAAATGGTTATGTGAACCAGAACAGGGCCTCACCGGGTGTGATGGTGAGCTCCGCGGCACAGTCCAAACAGCCCTCGCCTTCCTTACCTCGCAGTGGAGGCCATCCCACCTTACGAGTCGCTATACCATCATCCCGAGGGGTACTGCCTTCTATGCCTCAACAGAACATGAGAAACGGGCCAATCAGCACCAATAACCAGTCGTTGTCCACCCCTGTGGTGTCTGTGGCCACACCCAGCATGAACCCAGGCTTACCCAACTATCCGTCAGCGATGCCCACTGCCTACAATAATGACTTTGCTCTGAACAGCGCAGACCTGGTGGGGCTGGGGAATTTCAGTTCTCCCATCAGCTCGTGGCAGCAGCAACACCCCCTGTCGGCGGCGGTGCAAGCTGCAGGCATACCATCGGGTGGCCCGAGTACTACGCCAGCCACCTTATCCCAAGGCCAGTCGCTGACCGTTCAGACCAACCAGGGTCCCATGCAGATCAAGAGTGAACCTGTTTCTCCGCCACAAGATCGCCACACTCCAGCAGTCAACAACCAAGGGGGTCTCCACGCAAACAACACCTCACCAGTCAACAGCCTGTGCAGCAGTAGTTCCTCGTCACCGTTCCCTGCGGACGGAGAGGACAGAGGGGACGGGAGCTTCCACTCCCCGGGGGGAAGCAGAATGAGAAAAGCAATGGAGGACGAGGGGAGGGGCATGCGTCTGAGTCTG---------------------------------------------------------------------------------------------------------------------------------------------------------------------------------------------------------------------------------------------------------------------------------------------------------------------------------------------------------------------------------------------------------------------------------------------------------------------------------------------------------------------------------------------------------------------------------------------------------------------------------------------------------------------------------------------------------------------------------------------------------------------------------------------------------------------------------------------------------------------------------------------------------------------------------------------------------------------------------------------------------------------------------------------------------
>CaeB_MEF2_XM_002639671_XP_002639717_Caenorhabditis_briggsae
ATGGGTCGCAAGAAAATTCAAATCACCAGGATACAGGATGAGAGAAATCGACAGGTGACCTTCACCAAACGAAAGTTTGGATTAATGAAGAAAGCCTACGAGCTCTCCGTCCTCTGTGACTGTGAAATTGCACTCATCGTCTTCAACTCAACCAACAAACTGTTTCAATACGCTTCCACTGATATGGATAAAGTGTTATTAAAGTACACTGAATACAATGAACCTCACGAATCTCGTACAAACAACGATATAATGGATGCATTAAATCGGAAAGAGGGGAATAATGGTGGAGGAGGATCCGATGATGACAGTCCTGGACCATCGATTTCTCCCGCTATTCAAATTCCAATCCCGGCTGTTAATGGACATAACTCTAATCAGAACAACTCTGTTGCAAGCGCTTCTTCGGCTTCTGCTGCCGCGGTTGCCGCTGCCGCAGCTGCCGTTGCTGCCGTTGAAGGAACATCTTCGGGTGCAGCAGCAGCGGCTGCCGCCTTGCAGGCATCTAACGCTCAAAGACATCACAATTTGAACCTATACCAGAACCTGATTTTCAATCCGAACTACACCAGACACTTGCCACAACGAAATGACCCTCTGACTTCCTCCTCTTCCGCTGCTCCCTCTTCGTCCTCCTCTTCCTCCAAACATCTCGATTTCCCGCCTTCCACGTCCTTCGCTTATGATACTTCTCGTCTTCATCCCCTTGCCGCTGCCGATGCTGATTGCGATCTTGTACCGTCGTCTCGAGCTGCTGATCAGAATATATGGTCGACTAATCTACAACAACGACCTGTATCACAACCGGCTCCAAGCACAAGCAACCTATCGGCAAACGGAATTTCAAATGGCTCATCTTCTCTGTTATCCCCTAATATTTCTTCTCTCAATGGACACTCTGTACTGGATTTGGGCGGTCCCATACCTCCATACAAAATGGACCCGAATGCATATATCAAAGTGGAACCACATTCTCCGCCTCAAAAAAGACCAAGGATTACAACAGAATGGAGGCAGCAACAGTTGACA------------------------------------------------------------------------------------------------------------------------------------------------------------------------------------------------------------------------------------------------------------------------------------------------------------------------------------------------------------------------------------------------------------------------------------------------------------------------------------------------------------------------------------------------------------------------------------------------------------------------------------------------------------------------------------------------------------------------------------------------------------------------------------------------------------------------------------------------------------------------------------------------------------------------------------------------------------------------------------------------------------------------------------------------------------------------------------------------------------------------------------------------------------------------------------------------------------------------------------------------------------------------------------------------------------------------------------------------------------------------------------------
>SacK_MEF2_NM_001168117_NP_001161589_Saccoglossus_kowalevskii
ATGGGACGAAAGAAAATTCAAATATCCCGAATCAATGATGAACGGAACAGACAGGTCACGTTCACCAAAAGAAAATTTGGTCTGATGAAAAAAGCCTATGAGCTGAGTGTCCTTTGTGATTGCGAAATTGCTCTCATTATATTCAATAGTTCAAATAAACTTTTCCAGTATGCTAGCACAGACATGGACAAAGTGTTACTCAAATACACTGAATACAATGAACCCCACGAAAGCAGAACTAACCATGATATCATTGAGGCTTTGAATAAAAAAGAAAACAAAGGCTGCGAAAGTCCTGAGCCTGGTGATGAACCCTATCAGTTGACCCCTCGTACAGAAGCTAAATACAGTAAAATCAACGAAGAATTTGAGCTTATGATGCACAGTAACACAGTTATGCCAAGGGGTTCAATTAGAAACAGTTATCCACAGAATATGCCAGTCAGCATCCCGGTATCTCAGGCTAATAACATGACAGGATATAGTTCCAATGCAAGCAGTAGTATGCTGCAACCACCTCAACACACTCTGGGCAGGAACTCAGTGAGTCCTGTCAGCAATATGACACAACCACAACGGCCCTCAAGCAGTGGACCACCAAGTACGGTACTAAGCAACGATTCATCAAGTGCAACAAGTACTAGTACTGGCACTGGTACCACAGATCACCACTTAAATTATAGAAAGATTGGTTACTCATCTAACCAAGAATATATTTCTTCATCAGTAGGAAGTAACTATGGCAACCCTTCAAGGACATCACCCGGCGGCACATCGCCTGGGGGACTAGTCACCAAAGCAATGACAAAACAATCTCCGACAGCTACGCGGCCTCAGCTCAGAGTAGTAATTCCAACGAGTCGAGGGCTGCCACAAGGAATAAGTGCTAATCCAAACCAGTCTTTAGCTACTCCAACCGTGTCTTTGGCAACACCTAGCAACCCACCAGGAATACCAAATTATCCGTCCGCAATGCCAACTGCTTTTCAATCAGGTGACTTTGCACTGAACACTGCAGATTTGTCTCAGTTATCAAATTTCAATTCACCTGGAACGTTACCACTCAGTGCGGTATCGGCATGGCAACATCAGCATCCTCTTTCAGCAGCAGTACAGGCAGCAGGGATAACTGGTAGTACACCTTCATCTTCAACGCCTGGCTTACTAACTACTGATCGAGGCATGGGTGGCATAAAAAGTGAGCCGATTTCTCCACCACGTGACAAAAACCAATTGAATCCTACAGCTGGCAGATGTACTCCACATGATACAGCTATGTCACCCGGCCGGCATAGTCACTGCAGCTCAGCGTCTGCGTCACCGTTTGCAGGAAGTGATCGAGAAGATGGGCGTGGAGGGGGAGACTCGAATTACCAGTCATCAGGCAATAGAGGAAGCATCATGGGGGACAAAGATGGGCCTCCTACAAAGCGACAACGAATTGAAAATGCTTGGTCAACG------------------------------------------------------------------------------------------------------------------------------------------------------------------------------------------------------------------------------------------------------------------------------------------------------------------------------------------------------------------------------------------------------------------------------------------------------------------------------------------------------------------------------------------------------------------------------------------------------------------------------------------------------------------------------------------------------------------------------------------------------------------------------------------------------------------------------------------------------------------------------------------------------------------------------------------
>OryC_MEF2C_XM_002713927_XP_002713973_Oryctolagus_cuniculus
ATGAAGGCCAACTTCCAAACGCAGATTATAAACAAGCCTGATGAAAAGTCATTGTGGATTTATGTTAGCCAGAACGTTTTCAGCCTGGGCCCGATTTCCAGAGTGCCGTGGGTCGATGCCAGCCATCGCCAGAGGCCTGGGCATGCAGATTTTGCAGGGGGACACCGTCCCCCTTGGCCGCCGTCCCCCGTGGCCGCCTGGCGTGATGGGCAGGCTGCCGGTTTTGCTGCACTGGTGGAGTATGCGTTATCCGGCAGCCTGTTTGGTTACACAAAAGTCGAGGAGCACCGAAAAGTAAACACAAATAGTGGCTTTAGTGATATTTCTGTACCTCAGTGTGCTTTGATGGTGACATTTACCAAGAGGAAATTTGGGTTGATGAAGAAGGCTTACGAGCTGAGCGTGCTGTGCGACTGTGAGATCGCCCTGATCATCTTCAACAGCACCAACAAGCTGTTCCAGTACGCCAGCACCGACATGGACAAGGTGCTGCTCAAGTACACGGAGTACAACGAGCCGCACGAGAGCCGGACGAACTCGGACATCGTGGAGACGTTGAGAAAGAAGGGCCTTAATGGCTGTGACAGCCCAGATCCCGATGCGGACGATTCTGTAGGGCACAGCCCTGAATCTGAGGACAAGTACAGGAAAATTAACGAAGACATTGATCTAATGATCAGCAGGCAGAGATTGTGTGCTGTTCCACCCCCCAACTTTGAGATGCCAGTCTCCATCCCAGTGTCTAGCCACAACAGCTTGGTGTATAGCAACCCGGTCAGCTCACTGGGAAACCCCAACCTCTTGCCACTGGCCCACCCTTCTCTGCAGAGGAATAGTATGTCTCCTGGTGTAACACATCGGCCTCCAAGTGCAGGTAACACAGGTGGTCTGATGGGTGGAGACCTCACATCCGGTGCAGGCACCAGTGCAGGGAACGGATATGGCAACCCCCGAAACTCACCAGGTCTGCTGGTCTCACCTGGAAACTTGAACAAGAATATGCAAGCGAAATCTCCTCCCCCCATGAATCTAGGAATGAATAATCGTAAACCAGATCTCCGAGTGCTTATCCCTCCAGGCAGCAAGAGCGCGATGCCGTCAGTGAATCAAAGGATAAATAACTCCCAGTCTGCTCAGTCATTGGCTACCCCGGTGGTTTCCGTGGCAACCCCTACTTTACCAGGACAAGGAATGGGAGGATATCCATCAGCCATTTCCACAACATATGGTACCGAGTATTCTCTGAGCAGCGCAGACCTGTCATCTCTGTCTGGGTTTAACGCCGCCAGCGCTCTTCACCTAGGCTCAGTAACTGGCTGGCAACAGCAGCACCTACATAACATGCCACCGTCCGCCCTCAGTCAGTTGGGAGCTTGCACTAGCACTCATTTATCTCAGAGTTCAAATCTCTCCCTGCCTTCTACTCAAAGCCTCAACATCAAGTCAGAACCTGTTTCTCCTCCTAGAGACCGTACCACCACCCCTTCGAGATACCCACCACACACGCGCCACGAGGCGGGGAGGTCTCCTGTTGACAGCTTGAGCAGCTGCAGCAGCTCGTACGACGGCAGCGACCGAGAGGATCATCGCAACGAATTCCACTCCCCCATTGGACTCACCAGACCTTCGCCGGACGAAAGAGAAAGCCCTTCGGTCAAACGCATGCGACTCTCTGAAGGCTGGGCGACA------------------------------------------------------------------------------------------------------------------------------------------------------------------------------------------------------------------------------------------------------------------------------------------------------------------------------------------------------------------------------------------------------------------------------------------------------------------------------------------------------------------------------------------------------------------------------------------------------------------------------------------------------------------------------------------------------
>OryC_MEF2D_XM_002715319_XP_002715365_Oryctolagus_cuniculus
ATGGGGAGGAAAAAGATTCAGATTCAGCGAATCACCGATGAGCGGAACCGGCAGGTGACATTCACCAAGCGGAAGTTCGGGCTGATGAAGAAGGCGTATGAGCTGAGCGTGCTGTGTGACTGCGAGATCGCACTCATCATCTTCAACCACTCCAACAAGCTGTTCCAGTACGCCAGCACCGACATGGACAAGGTGCTGCTCAAGTACACGGAGTACAACGAGCCGCACGAGAGCCGCACCAACGCCGACATCATCGAGACCCTGAGGAAGAAGGGCTTCAACGGCTGCGACAGCCCCGAGCCCGACGGGGAGGACTCGCTGGAGCAGAGCCCCCTGCTGGAGGACAAGTACCGGCGCGCCAGCGAGGAGCTGGACGGGCTCTTCCGGCGCTACGGGTCAGCTGTCCCGGCCCCCAACTTTGCCATGCCTGTCACGGTGCCCGTGTCCAACCAGAGCTCCCTGCAGTTCAGCAACCCCAGCGGCTCCCTGGTCACCCCTTCCCTGGTGACGTCGTCCCTCACGGACCCGCGGCTCCTGTCCCCCCAGCAGCCAGCACTACAGAGGAACAGTGTGTCTCCCGGCCTGCCCCAGCGGCCAGCCAGTGCAGGGGCCATGCTGGGGGGAGACCTCACCAGCGCGAACGGAGCCTGTCCCAGTCCCGTCGGGAACGGCTACGTCAGTGCCCGGGCTTCCCCCGGCCTCCTCCCTGTGGCCAATGGCAACAGCCTCAACAAGGTCATCCCTGCCAAGTCTCCACCCCCGCCCCCCCACGGCGCCCAGCTCGGAGCCCCCAGCCGCAAGCCCGACCTGCGGGTCATCACCTCCCAGGGAGGAAAGGGGTTAATGCATCACTTGAACAATGCCCAGCGCCTTGGGGTCTCCCAGTCTACCCACTCACTCACCACCCCAGTGGTTTCCGTGGCAACACCAAGTTTACTCAGCCAAGGCCTCCCCTTCTCTTCCATGCCCACTGCCTACAACACAGATTACCAGTTGACCAGTGCGGAGCTCTCGTCCTTACCAGCCTTCAGTTCGCCTGGGGGGCTGTCGCTAGGCAACGTCACCGCCTGGCAACAGCCCCAGCAGCCCCAGCAGCCGCAGCCGCCGCAGCCGCAGCCGCAGCCACAGCCGCCGCAGCCCCAGCCGCCGCAGCAGCCGCCGCAGCCCCCTCAGCAGCAGTCCCACCTGGTCCCCGTGTCACTCAGCAGCCTCATCCCGGGCAGCCCCCTGCCCCACGTGGGTGCAGCCCTCACGGTCACCACCCACCCCCACATCAGCATCAAGTCGGAACCCGTGTCCCCCAGCCGAGAGCGCAGCCCTGCGCCACCCCCTCCAGCTGTGTTCCCTGCTGCCCGCCCGGAGCCAGATGACAGCCTCAGCAGCCCAGCTGGGGGAGCCTACGAGACGGGGGACCGGGATGATGGCCGGGGGGACTTCGGGCCCACGCTGGGCCTGCTGCGCCCAGCCCCAGAGCCCGACGCTGAGGGCTCAGCTGTGAAGAGGATGCGGCTCGATACCTGGGTACTG------------------------------------------------------------------------------------------------------------------------------------------------------------------------------------------------------------------------------------------------------------------------------------------------------------------------------------------------------------------------------------------------------------------------------------------------------------------------------------------------------------------------------------------------------------------------------------------------------------------------------------------------------------------------------------------------------------------------------------------------------------------------------------------------------------------------------------------------------------------------
>OryC_MEF2A_XM_002721778_XP_002721824_Oryctolagus_cuniculus
ATGGATGAAAGGAACCGACAGGTCACTTTTACGAAGAGAAAGTTTGGACTGATGAAGAAAGCCTATGAACTTAGTGTGCTCTGTGACTGTGAAATAGCGCTCATCATCTTCAACAGCTCCAACAAGCTGTTCCAGTACGCCAGCACCGATATGGACAAGGTGCTCCTCAAGTACACGGAGTACAACGAGCCTCATGAGAGCAGAACCAACTCGGACATTGTCGAGACTTTAAGAAAGAAAGGCCTTAATGGTTGTGAGAGCCCTGATGCTGACGATTACTTTGAGCACAGTCCACTCTCGGAGGACAGATTCAGCAAACTAAATGAAGATAGTGATTTTATTTTCAAACGTGGCCCTCCTGGTTTGCCACCTCAGAACTTCTCAATGTCTGTCACAGTCCCCGTGACCAGCCCTAGTGCTTTGCCCTACAGTAACCCAGGGAATTCACTTGTGTCCCCATCTTTGGCAGCCAGCTCAACTTTAGCAGATTCGAGCATGCTCTCTCCACCTCAAGCTACGTTACATAGAAATGTGTCCCCTGGAGCTCCTCAGAGACCGCCAAGTACTGGTAATGCAGGTGGGATGTTGAGCACTACAGACCTCACAATGCCGAATGGAGCTGGAGGCAGCCCAGTGGGTAATGGATTTGTAAACTCAAGAGCTTCTCCAAATTTGATTGGAACTACTGGTGCGAATAGTTTAGGCAAAGTCATGCCTACAAAGTCTCCTCCTCCACCAGGTGGTGGCAATCTTGGAATGAACAGTCGAAAACCAGATCTTCGAGTTGTCATCCCCCCTTCAAGCAAGGGCATGATGCCTCCACTGTCGGAGGAAGAGGAATTGGAGTTGAACCCTCAGAGGATAAGCAGTTCTCAAGCCACTCAGCCTCTCGCCACCCCAGTGGTGTCTGTGACAACCCCGAGCTTGCCTCCGCAGGGACTCGTGTACTCCGCCATGCCGACAGCGTACAACACGGATTACTCACTGACCAGCGCTGACCTGTCGGCCCTGCAAGGCTTCAACTCCCCAGGAATGCTGTCTTTGGGGCAGGTGTCGGCCTGGCAGCAACATCACCTAGGACAAGCAGCCCTCAGCTCTCTTGTCGCTGGCGGGCAGTTATCTCAGGGTTCGAATTTATCTATTAATACCAACCAAAACATCAACATTAAGTCAGAACCAATTTCACCTCCCCGGGATCGAATGACCCCATCAGGCTTCCAGCAGCAGCAGCAGCAGCAGCAGACGCAGCCTCAGCCGCAGCCGCAGCCACCGCCGCCGCCACCGCAGCCGCCCCAGCCCCAGCCCCAGCCCCGGCAGGACATGGGGCGCTCCCCTGTGGACAGTCTGAGCAGCTCCAGTAGCTCCTATGATGGCAGTGACCGCGAGGATCCACGGGGTGACTTCCATTCTCCCATTGTGCTTGGCCGGCCCCCAAACCCCGAGGACAGAGAGAGCCCTTCTGTAAAGCGCATGAGGATGGACGCGTGGGTGACT---------------------------------------------------------------------------------------------------------------------------------------------------------------------------------------------------------------------------------------------------------------------------------------------------------------------------------------------------------------------------------------------------------------------------------------------------------------------------------------------------------------------------------------------------------------------------------------------------------------------------------------------------------------------------------------------------------------------------------------------------------------------------------------------------------------------------------------------------------------------------------------------------------
>CaeR_MEF2_XM_003112078_XP_003112126_Caenorhabditis_remanei
ATGGGTCGCAAGAAAATTCAAATTACAAGGATACAAGATGAGAGAAATCGACAGGTAACATTCACCAAGCGAAAGTTTGGATTGATGAAGAAAGCTTACGAGCTATCGGTTCTCTGCGATTGTGAAATTGCGCTCATCGTCTTCAATTCTACCAACAAATTGTTTCAATATGCGTCAACTGATATGGATAAAGTACTATTGAAGTATACTGAATACAACGAACCACACGAGTCTCGTACAAATAACGATATAATGGAAGCATTGAATCGAAAAGAAGGAAATCAAGGAGGCGGTGGATCGGATGACGAAAGTCCAGGACCATCGACATCTCCAGCAATTCAAATTCCAATTCCGACTATCAATGGACATACTTCCAACCAAAGCAACTCTGTCGCATCAGCTGCTTCGGCTTCTGCTGCCGCTGTTGCTGCTGCTGCGGCTGCCGTCGCGGCTGTGGAGCAACAGGGAACATCTTCTGGAGCAGCGGCTGCGGCTGCAGCGTTACAAGCTTCAAATGCTCAAAGACATCACAATTTGAATCTTTATCAGAATCTGATCTTCAATCCAAACTATGCCCGACACTTGCCTCCCCGAAATGAACCTCTCCCGTCTTCCTCTGCTGCTCCGTCCTCCTCCTCATCCTCCTCCAAACACCTCGATTTCCCACCGTCCACTTCTTTTGCCTACGACACTTCCCGACTCCATCCGATTGCCGCTGCTGATGCTGATTGTGATCTTGTACCGTCATCGAGAGCAGCTGAAAATATATGGTCAACTGCGTTACAGCAACGTCCTGTATCTCAACCAGCACCAAGTATAAGCAACTCATCATCAAACGGACTCTCAAACGGCACATCCTCTCTACTTTCTCCCAATATTTCATCACTAAATGGTCATTCTGTATTGGATTTGGGTGGTCCCATACCACCGTATAAGCTGGATCCGAATGCATATGTTAAACTGGAACCACACTCTCCACCTCAAAAAAGACCAAGGATCACAACGGAATGGAGGCCTCAACAGTTGACT------------------------------------------------------------------------------------------------------------------------------------------------------------------------------------------------------------------------------------------------------------------------------------------------------------------------------------------------------------------------------------------------------------------------------------------------------------------------------------------------------------------------------------------------------------------------------------------------------------------------------------------------------------------------------------------------------------------------------------------------------------------------------------------------------------------------------------------------------------------------------------------------------------------------------------------------------------------------------------------------------------------------------------------------------------------------------------------------------------------------------------------------------------------------------------------------------------------------------------------------------------------------------------------------------------------------------------------------------------------------------------------
